# Supplementary material for: Foxh1/Nodal Defines Context-Specific Direct Maternal Wnt/β-Catenin Target Gene Regulation in Early Development
Source: iScience. 2020 Jun 25;23(7):101314. doi: 10.1016/j.isci.2020.101314 (PMC7347983; doi:10.1016/j.isci.2020.101314)
Supplement: Table S1: Wnt/β-catenin Target Genes, Related to Figure 1 — Sheet A: Genes regulated by maternal Wnt/β-catenin signaling at midblastula (stage 8, see Figure 1D). Sheet B: Genes regulated by maternal Wnt/β-catenin signaling at late blastula (stage 9, see Figure 1D). Sheet C: Genes regulated by zygotic Wnt8a/β-catenin signaling at early gastrula (stage 10, see Figure 1D, data from Nakamura et al. (2016)). Sheet D: Selected gene list for the first and second groups of maternal Wnt/β-catenin signaling-regulated transcripts in developmental series from Owens et al. (2016), see Figure S4). Sheet E: direct maternal β-catenin target genes, determined through overlap between β-catenin-associated loci (stage 7) and maternal Wnt/β-catenin-regulated transcripts (at stages 8 and 9, see Figure 1H). Sheet F: direct zygotic Wnt8a/β-catenin target genes, determined through overlap between β-catenin-associated loci (stage 10) and zygotic Wnt8a/β-catenin-regulated transcripts (see Figure 1I). [file mmc2.xlsx]

## Sheet: A beta-cat regulated (st. 8)
Un+bMO vs bMObmRNA = 10 genes					log2FoldChange	log2FoldChange
gene_id	gene	log2FoldChange	10 genes overlap	gene name in database	Un vs bMO	Un+bMO vs bMObmRNA	Un vs bMO	Un+bMO vs bMObmRNA	gene information after gene-specific investigation
Xetrov90009488m.g	nodal3.2	2.87887	Xetrov90009488m.g	nodal3.2	-2.6449	2.87887	Down	Up	nodal homolog 3, gene 2/fugacin
Xetrov90028979m.g	sia2	2.75308	Xetrov90028979m.g	sia2	-2.61027	2.75308	Down	Up	siamois homeodomain 2/twin
Xetrov90009492m.g	LOC100488934	3.03814	Xetrov90009492m.g	LOC100488934	-3.02118	3.03814	Down	Up	nodal homolog 3-C-like
Xetrov90009493m.g	LOC101732995	2.65306	Xetrov90009493m.g	LOC101732995	-2.63163	2.65306	Down	Up	nodal homolog 3-A-like
Xetrov90009491m.g	LOC100488935	2.34684	Xetrov90009491m.g	LOC100488935	-2.38038	2.34684	Down	Up	nodal homolog 3-A-like
Xetrov90009490m.g	nodal3.1	3.45998	Xetrov90009490m.g	nodal3.1	-3.09297	3.45998	Down	Up	nodal homolog 3, gene 1/Xnr3
Xetrov90028980m.g	sia1	2.36653	Xetrov90028980m.g	sia1	-1.63039	2.36653	Down	Up	siamois homeodomain 1/siamois
Xetrov90009425m.g	nodal6	1.67576	Xetrov90009425m.g	nodal6	-1.90878	1.67576	Down	Up	nodal homolog 6/Xnr6
Xetrov90009422m.g	Xetrov90009422m.g	2.47102	Xetrov90009422m.g	Xetrov90009422m.g	-2.54095	2.47102	Down	Up	nodal homolog 5.2-A-like
Xetrov90009421m.g	nodal5.2	1.64467	Xetrov90009421m.g	nodal5.2	-1.92161	1.64467	Down	Up	nodal homolog 5, gene 2/Xnr5

## Sheet: B beta-cat regulated (st. 9)
Un+bMO vs bMObmRNA = 293 genes
gene_id	gene name	log2FoldChange	128 genes overlap	Gene name	Un vs bMO	Un+bMO vs bMObmRNA	Un vs bMO	Un+bMO vs bMObmRNA
Xetrov90024287m.g	sp5	6.20922	Xetrov90024287m.g	sp5	-2.25038	6.20922	Down	Up
Xetrov90025090m.g	nog	3.80418	Xetrov90025090m.g	nog	-2.89405	3.80418	Down	Up
Xetrov90028980m.g	sia1	6.44224	Xetrov90028980m.g	sia1	-4.25018	6.44224	Down	Up
Xetrov90014683m.g	chrd	3.23981	Xetrov90014683m.g	chrd	-2.9358	3.23981	Down	Up
Xetrov90009425m.g	nodal6	2.6487	Xetrov90009425m.g	nodal6	-2.2959	2.6487	Down	Up
Xetrov90009488m.g	nodal3.2	4.43195	Xetrov90009488m.g	nodal3.2	-3.25599	4.43195	Down	Up
Xetrov90028979m.g	sia2	5.53356	Xetrov90028979m.g	sia2	-3.85884	5.53356	Down	Up
Xetrov90009491m.g	LOC100488935	5.17255	Xetrov90009491m.g	LOC100488935	-3.69781	5.17255	Down	Up
Xetrov90021259m.g	gsc	3.88673	Xetrov90021259m.g	gsc	-3.97722	3.88673	Down	Up
Xetrov90009490m.g	nodal3.1	5.05477	Xetrov90009490m.g	nodal3.1	-3.52824	5.05477	Down	Up
Xetrov90008680m.g	foxb1	3.52976	Xetrov90008680m.g	foxb1	-1.78237	3.52976	Down	Up
Xetrov90020766m.g	syngap1	3.82202	Xetrov90020766m.g	syngap1	-1.45561	3.82202	Down	Up
Xetrov90009492m.g	LOC100488934	4.58896	Xetrov90009492m.g	LOC100488934	-3.051	4.58896	Down	Up
Xetrov90003596m.g	fst	2.80574	Xetrov90003596m.g	fst	-1.74594	2.80574	Down	Up
Xetrov90018505m.g	LOC100496394	1.51978	Xetrov90018505m.g	LOC100496394	-1.07294	1.51978	Down	Up
Xetrov90009421m.g	nodal5.2	2.55907	Xetrov90009421m.g	nodal5.2	-2.49935	2.55907	Down	Up
Xetrov90009493m.g	LOC101732995	4.48327	Xetrov90009493m.g	LOC101732995	-3.0842	4.48327	Down	Up
Xetrov90000697m.g	fgf20	2.38182	Xetrov90000697m.g	fgf20	-1.96739	2.38182	Down	Up
Xetrov90011248m.g	irx3	2.09587	Xetrov90011248m.g	irx3	-0.665416	2.09587	Down	Up
Xetrov90009424m.g	LOC101734157	3.64343	Xetrov90009424m.g	LOC101734157	-3.34853	3.64343	Down	Up
Xetrov90006048m.g	slitrk1	3.14694	Xetrov90006048m.g	slitrk1	-1.41745	3.14694	Down	Up
Xetrov90010996m.g	foxa4	2.38243	Xetrov90010996m.g	foxa4	-2.64691	2.38243	Down	Up
Xetrov90016064m.g	arl4a	0.813587	Xetrov90016064m.g	arl4a	-0.543156	0.813587	Down	Up
Xetrov90001605m.g	admp	1.82399	Xetrov90001605m.g	admp	-1.50724	1.82399	Down	Up
Xetrov90009422m.g	Xetrov90009422m.g	3.26314	Xetrov90009422m.g	Xetrov90009422m.g	-3.10812	3.26314	Down	Up
Xetrov90009423m.g	nodal5	3.03797	Xetrov90009423m.g	nodal5	-2.52552	3.03797	Down	Up
Xetrov90012150m.g	lmx1a	4.50404	Xetrov90012150m.g	lmx1a	-2.59298	4.50404	Down	Up
Xetrov90019159m.g	apoc1-like	4.12641	Xetrov90019159m.g	apoc1-like	-3.56199	4.12641	Down	Up
Xetrov90001875m.g	palm2	4.32194	Xetrov90001875m.g	palm2	-2.87698	4.32194	Down	Up
Xetrov90000824m.g	cpe	1.94395	Xetrov90000824m.g	cpe	-2.04907	1.94395	Down	Up
Xetrov90015621m.g	fzd8	1.89588	Xetrov90015621m.g	fzd8	-1.93663	1.89588	Down	Up
Xetrov90019362m.g	xarp-like	0.460794	Xetrov90019362m.g	xarp-like	-0.427983	0.460794	Down	Up
Xetrov90018120m.g	LOC100496651	2.31631	Xetrov90018120m.g	LOC100496651	-2.95937	2.31631	Down	Up
Xetrov90023834m.g	pth2r	2.37182	Xetrov90023834m.g	pth2r	-1.97083	2.37182	Down	Up
Xetrov90005417m.g	kcnq4	2.73023	Xetrov90005417m.g	kcnq4	-1.52904	2.73023	Down	Up
Xetrov90008137m.g	foxp2	2.38442	Xetrov90008137m.g	foxp2	-1.15392	2.38442	Down	Up
Xetrov90005126m.g	tshb	0.77012	Xetrov90005126m.g	tshb	-0.410453	0.77012	Down	Up
Xetrov90008082m.g	lrig3	0.951697	Xetrov90008082m.g	lrig3	-0.976273	0.951697	Down	Up
Xetrov90011994m.g	rgs16	1.99436	Xetrov90011994m.g	rgs16	-1.52563	1.99436	Down	Up
Xetrov90024159m.g	frzb	3.87219	Xetrov90024159m.g	frzb	-4.63621	3.87219	Down	Up
Xetrov90027391m.g	LOC101733813	1.55086	Xetrov90027391m.g	LOC101733813	-2.21009	1.55086	Down	Up
Xetrov90018220m.g	LOC100498055	2.00977	Xetrov90018220m.g	LOC100498055	-1.0356	2.00977	Down	Up
Xetrov90002379m.g	gadd45g	1.49995	Xetrov90002379m.g	gadd45g	-1.72585	1.49995	Down	Up
Xetrov90006110m.g	pcdh8.2	2.28037	Xetrov90006110m.g	pcdh8.2	-3.02866	2.28037	Down	Up
Xetrov90027385m.g	Xetrov90027385m.g	1.54631	Xetrov90027385m.g	Xetrov90027385m.g	-2.05434	1.54631	Down	Up
Xetrov90015993m.g	Xetrov90015993m.g	1.1813	Xetrov90015993m.g	Xetrov90015993m.g	-0.780698	1.1813	Down	Up
Xetrov90018091m.g	nrg3	0.481773	Xetrov90018091m.g	nrg3	-0.266961	0.481773	Down	Up
Xetrov90010638m.g	LOC100497756	1.9414	Xetrov90010638m.g	LOC100497756	-1.35918	1.9414	Down	Up
Xetrov90017618m.g	hhex	2.10183	Xetrov90017618m.g	hhex	-1.62657	2.10183	Down	Up
Xetrov90012987m.g	lefty	1.27565	Xetrov90012987m.g	lefty	-2.12529	1.27565	Down	Up
Xetrov90000660m.g	rasl11b	0.796542	Xetrov90000660m.g	rasl11b	-0.648714	0.796542	Down	Up
Xetrov90020675m.g	zic3	0.436021	Xetrov90020675m.g	zic3	-0.473458	0.436021	Down	Up
Xetrov90007539m.g	pdlim4	0.379614	Xetrov90007539m.g	pdlim4	-0.609949	0.379614	Down	Up
Xetrov90013397m.g	flrt3	1.44773	Xetrov90013397m.g	flrt3	-2.06135	1.44773	Down	Up
Xetrov90027389m.g	menf.1-like.2	1.26239	Xetrov90027389m.g	menf.1-like.2	-1.65365	1.26239	Down	Up
Xetrov90009495m.g	nodal1	2.38957	Xetrov90009495m.g	nodal1	-3.08127	2.38957	Down	Up
Xetrov90001825m.g	LOC101731753	0.829679	Xetrov90001825m.g	LOC101731753	-0.613927	0.829679	Down	Up
Xetrov90013794m.g	t	1.25687	Xetrov90013794m.g	t	-1.50352	1.25687	Down	Up
Xetrov90011591m.g	jph3	1.36718	Xetrov90011591m.g	jph3	-0.999019	1.36718	Down	Up
Xetrov90002081m.g	sh3gl2	0.689933	Xetrov90002081m.g	sh3gl2	-0.436466	0.689933	Down	Up
Xetrov90016744m.g	cdh2	0.595085	Xetrov90016744m.g	cdh2	-0.463236	0.595085	Down	Up
Xetrov90027845m.g	LOC100498064	0.610456	Xetrov90027845m.g	LOC100498064	-0.33749	0.610456	Down	Up
Xetrov90001604m.g	pnhd	0.564184	Xetrov90001604m.g	pnhd	-0.618426	0.564184	Down	Up
Xetrov90005516m.g	tbx2	0.633705	Xetrov90005516m.g	tbx2	-0.432086	0.633705	Down	Up
Xetrov90024095m.g	iqca1	1.36584	Xetrov90024095m.g	iqca1	-1.11707	1.36584	Down	Up
Xetrov90017332m.g	LOC100485039-like	1.1656	Xetrov90017332m.g	LOC100485039-like	-1.09727	1.1656	Down	Up
Xetrov90015501m.g	ngfr	0.575299	Xetrov90015501m.g	ngfr	-0.797573	0.575299	Down	Up
Xetrov90021558m.g	otx2	1.85285	Xetrov90021558m.g	otx2	-1.7494	1.85285	Down	Up
Xetrov90011975m.g	sec16b-like	1.22146	Xetrov90011975m.g	sec16b-like	-0.858809	1.22146	Down	Up
Xetrov90018758m.g	sik3-like	0.249254	Xetrov90018758m.g	sik3-like	-0.197364	0.249254	Down	Up
Xetrov90004657m.g	LOC100489670	0.355144	Xetrov90004657m.g	LOC100489670	-0.316382	0.355144	Down	Up
Xetrov90018006m.g	cxcl12	0.446709	Xetrov90018006m.g	cxcl12	-0.399625	0.446709	Down	Up
Xetrov90005973m.g	efnb2	1.06563	Xetrov90005973m.g	efnb2	-1.32563	1.06563	Down	Up
Xetrov90006795m.g	zc3h12c	1.79884	Xetrov90006795m.g	zc3h12c	-1.35432	1.79884	Down	Up
Xetrov90000698m.g	micu3-like	1.30303	Xetrov90000698m.g	micu3-like	-0.968684	1.30303	Down	Up
Xetrov90004331m.g	LOC100493838-like	0.98643	Xetrov90004331m.g	LOC100493838-like	-0.984266	0.98643	Down	Up
Xetrov90020509m.g	LOC100486469	1.78939	Xetrov90020509m.g	LOC100486469	-1.35703	1.78939	Down	Up
Xetrov90003557m.g	LOC101730869	1.29177	Xetrov90003557m.g	LOC101730869	-1.64482	1.29177	Down	Up
Xetrov90022271m.g	etv3l	0.10994	Xetrov90022271m.g	etv3l	-0.22902	0.10994	Down	Up
Xetrov90017899m.g	Xetrov90017899m.g	0.157283	Xetrov90017899m.g	Xetrov90017899m.g	-0.136651	0.157283	Down	Up
Xetrov90005009m.g	fmod	2.95176	Xetrov90005009m.g	fmod	-2.9337	2.95176	Down	Up
Xetrov90025909m.g	cass4	0.881601	Xetrov90025909m.g	cass4	-1.36519	0.881601	Down	Up
Xetrov90006408m.g	larp4	0.171206	Xetrov90006408m.g	larp4	-0.130908	0.171206	Down	Up
Xetrov90006607m.g	LOC101732487	0.101458	Xetrov90006607m.g	LOC101732487	-0.103485	0.101458	Down	Up
Xetrov90012957m.g	Xetrov90012957m.g	0.570129	Xetrov90012957m.g	Xetrov90012957m.g	-0.500786	0.570129	Down	Up
Xetrov90021280m.g	bcl11b	1.33855	Xetrov90021280m.g	bcl11b	-1.22604	1.33855	Down	Up
Xetrov90020580m.g	sytl4	0.192647	Xetrov90020580m.g	sytl4	-0.498322	0.192647	Down	Up
Xetrov90030547m.g	Xetrov90030547m.g	1.42953	Xetrov90030547m.g	Xetrov90030547m.g	-2.03647	1.42953	Down	Up
Xetrov90005771m.g	prps2	0.206402	Xetrov90005771m.g	prps2	-0.235002	0.206402	Down	Up
Xetrov90017804m.g	slc16a12	1.07566	Xetrov90017804m.g	slc16a12	-1.00924	1.07566	Down	Up
Xetrov90015682m.g	arhgap21	0.137291	Xetrov90015682m.g	arhgap21	-0.496499	0.137291	Down	Up
Xetrov90002267m.g	gda-like	2.24077	Xetrov90002267m.g	gda-like	-3.20766	2.24077	Down	Up
Xetrov90016628m.g	gnal	0.14138	Xetrov90016628m.g	gnal	-0.138665	0.14138	Down	Up
Xetrov90001069m.g	lef1	0.650902	Xetrov90001069m.g	lef1	-0.878539	0.650902	Down	Up
Xetrov90017619m.g	kif11	0.156462	Xetrov90017619m.g	kif11	-0.202546	0.156462	Down	Up
Xetrov90019768m.g	slc25a25-like	0.233814	Xetrov90019768m.g	slc25a25-like	-0.302153	0.233814	Down	Up
Xetrov90029265m.g	Xetrov90029265m.g	1.3041	Xetrov90029265m.g	Xetrov90029265m.g	-2.03713	1.3041	Down	Up
Xetrov90018497m.g	LOC100494680	1.83553	Xetrov90018497m.g	LOC100494680	-1.50024	1.83553	Down	Up
Xetrov90004791m.g	rps6ka1	0.21279	Xetrov90004791m.g	rps6ka1	-1.20965	0.21279	Down	Up
Xetrov90005119m.g	LOC100145165	0.472855	Xetrov90005119m.g	LOC100145165	-0.471297	0.472855	Down	Up
Xetrov90028461m.g	Xetrov90028461m.g	1.35673	Xetrov90028461m.g	Xetrov90028461m.g	-2.06861	1.35673	Down	Up
Xetrov90008719m.g	rnf111	0.10741	Xetrov90008719m.g	rnf111	-0.188032	0.10741	Down	Up
Xetrov90009494m.g	nodal2	1.2325	Xetrov90009494m.g	nodal2	-1.97535	1.2325	Down	Up
Xetrov90016435m.g	eomes	0.606453	Xetrov90016435m.g	eomes	-0.944909	0.606453	Down	Up
Xetrov90024447m.g	zeb2	0.933441	Xetrov90024447m.g	zeb2	-1.409	0.933441	Down	Up
Xetrov90009264m.g	pias1	0.217742	Xetrov90009264m.g	pias1	-0.364693	0.217742	Down	Up
Xetrov90000668m.g	LOC100124862	0.862388	Xetrov90000668m.g	LOC100124862	-1.14964	0.862388	Down	Up
Xetrov90001085m.g	pitx2	1.24643	Xetrov90001085m.g	pitx2	-1.51065	1.24643	Down	Up
Xetrov90010974m.g	LOC100486199-like	0.114296	Xetrov90010974m.g	LOC100486199-like	-0.119206	0.114296	Down	Up
Xetrov90025899m.g	Xetrov90025899m.g	1.05353	Xetrov90025899m.g	Xetrov90025899m.g	-1.84335	1.05353	Down	Up
Xetrov90016337m.g	stac	2.04618	Xetrov90016337m.g	stac	-1.94423	2.04618	Down	Up
Xetrov90006274m.g	stat2	0.677714	Xetrov90006274m.g	stat2	-0.866716	0.677714	Down	Up
Xetrov90004300m.g	sebox	1.5039	Xetrov90004300m.g	sebox	-2.26038	1.5039	Down	Up
Xetrov90018355m.g	osbp	0.202499	Xetrov90018355m.g	osbp	-0.229654	0.202499	Down	Up
Xetrov90016311m.g	LOC101731980	2.95996	Xetrov90016311m.g	LOC101731980	-2.75473	2.95996	Down	Up
Xetrov90029140m.g	LOC101733080	1.53013	Xetrov90029140m.g	LOC101733080	-1.83498	1.53013	Down	Up
Xetrov90027445m.g	ctdspl-like	0.304695	Xetrov90027445m.g	ctdspl-like	-0.312339	0.304695	Down	Up
Xetrov90021844m.g	LOC100485326	0.237041	Xetrov90021844m.g	LOC100485326	-0.237466	0.237041	Down	Up
Xetrov90022688m.g	LOC100495077	-0.593196	Xetrov90022688m.g	LOC100495077	-0.491433	-0.593196	Down	Down
Xetrov90006223m.g	rdh5	-0.830011	Xetrov90006223m.g	rdh5	0.5498	-0.830011	Up	Down
Xetrov90003051m.g	ran	-0.101264	Xetrov90003051m.g	ran	0.109951	-0.101264	Up	Down
Xetrov90025125m.g	arl16	-0.204029	Xetrov90025125m.g	arl16	0.188996	-0.204029	Up	Down
Xetrov90001329m.g	c19orf10	-0.234891	Xetrov90001329m.g	c19orf10	0.310951	-0.234891	Up	Down
Xetrov90005027m.g	pgc-like.2	-0.763118	Xetrov90005027m.g	pgc-like.2	0.538576	-0.763118	Up	Down
Xetrov90002350m.g	aaed1	-0.232918	Xetrov90002350m.g	aaed1	0.251149	-0.232918	Up	Down
Xetrov90021012m.g	prss16	-0.102786	Xetrov90021012m.g	prss16	0.224727	-0.102786	Up	Down
Xetrov90025121m.g	dus1l-like	-0.0941782	Xetrov90025121m.g	dus1l-like	0.116621	-0.0941782	Up	Down
Xetrov90024029m.g	pofut2	-0.170921	Xetrov90024029m.g	pofut2	0.252022	-0.170921	Up	Down

## Sheet: C wnt8a-regul. (st. 10)
gene_id	gene	log2FoldChange	49 genes overlap	Gene Name	Un+Co vs Wnt8MO	Un+Co+Wnt8MO vs W8MOCSKAW8	Un+Co vs Wnt8MO	Un+Co+Wnt8MO vs W8MOCSKAW8
Xetrov90024227m.g	hoxd1	3.3399	Xetrov90024227m.g	hoxd1	-3.0997	3.3399	Down	Up
Xetrov90015181m.g	msgn1	2.82704	Xetrov90015181m.g	msgn1	-2.74235	2.82704	Down	Up
Xetrov90015912m.g	hoxa1	2.77136	Xetrov90015912m.g	hoxa1	-2.10438	2.77136	Down	Up
Xetrov90024287m.g	sp5	2.49872	Xetrov90024287m.g	sp5	-2.06275	2.49872	Down	Up
Xetrov90006715m.g	cdx2	2.23655	Xetrov90006715m.g	cdx2	-1.30305	2.23655	Down	Up
Xetrov90000496m.g	msx1	1.77391	Xetrov90000496m.g	msx1	-1.5033	1.77391	Down	Up
Xetrov90020390m.g	cdx4	1.51011	Xetrov90020390m.g	cdx4	-0.931942	1.51011	Down	Up
Xetrov90018906m.g	LOC100495414	1.21149	Xetrov90018906m.g	LOC100495414	-0.666389	1.21149	Down	Up
Xetrov90008917m.g	mespb	1.19922	Xetrov90008917m.g	mespb	-0.7294	1.19922	Down	Up
Xetrov90001825m.g	LOC101731753	1.18465	Xetrov90001825m.g	LOC101731753	-1.13566	1.18465	Down	Up
Xetrov90009212m.g	znf703	1.17739	Xetrov90009212m.g	znf703	-0.618726	1.17739	Down	Up
Xetrov90011283m.g	LOC100498497	1.16775	Xetrov90011283m.g	LOC100498497	-1.1113	1.16775	Down	Up
Xetrov90003059m.g	fzd10	1.08838	Xetrov90003059m.g	fzd10	-0.77156	1.08838	Down	Up
Xetrov90027056m.g	LOC100491647	1.03415	Xetrov90027056m.g	LOC100491647	-1.026	1.03415	Down	Up
Xetrov90017638m.g	ventx1.2	0.98092	Xetrov90017638m.g	ventx1.2	-0.675725	0.98092	Down	Up
Xetrov90027845m.g	LOC100498064	0.978207	Xetrov90027845m.g	LOC100498064	-0.926734	0.978207	Down	Up
Xetrov90019363m.g	Xetrov90019363m.g	0.907661	Xetrov90019363m.g	Xetrov90019363m.g	-0.612745	0.907661	Down	Up
Xetrov90017641m.g	ventx1.1	0.904246	Xetrov90017641m.g	ventx1.1	-0.414812	0.904246	Down	Up
Xetrov90007333m.g	neurog1	0.82241	Xetrov90007333m.g	neurog1	-0.956253	0.82241	Down	Up
Xetrov90017640m.g	ventx2.2	0.779186	Xetrov90017640m.g	ventx2.2	-0.549794	0.779186	Down	Up
Xetrov90001604m.g	pnhd	0.735527	Xetrov90001604m.g	pnhd	-0.531295	0.735527	Down	Up
Xetrov90019362m.g	xarp-like	0.706096	Xetrov90019362m.g	xarp-like	-0.527941	0.706096	Down	Up
Xetrov90024093m.g	gbx2.2	0.70074	Xetrov90024093m.g	gbx2.2	-0.701934	0.70074	Down	Up
Xetrov90017637m.g	ventx3.2	0.627925	Xetrov90017637m.g	ventx3.2	-0.496006	0.627925	Down	Up
Xetrov90012250m.g	pmm2	0.346656	Xetrov90012250m.g	pmm2	-0.335519	0.346656	Down	Up
Xetrov90016638m.g	ppp4r1	-0.200862	Xetrov90016638m.g	ppp4r1	-0.289021	-0.200862	Down	Down
Xetrov90004572m.g	mbtps2	-0.248097	Xetrov90004572m.g	mbtps2	-0.442907	-0.248097	Down	Down
Xetrov90005069m.g	rbbp5	-0.263529	Xetrov90005069m.g	rbbp5	-0.361209	-0.263529	Down	Down
Xetrov90002180m.g	zdhhc21	-0.2651	Xetrov90002180m.g	zdhhc21	-0.382603	-0.2651	Down	Down
Xetrov90005228m.g	shroom2	-0.276605	Xetrov90005228m.g	shroom2	-0.258131	-0.276605	Down	Down
Xetrov90025109m.g	rptor	-0.277549	Xetrov90025109m.g	rptor	-0.297629	-0.277549	Down	Down
Xetrov90024736m.g	pcgf2	-0.290007	Xetrov90024736m.g	pcgf2	-0.347696	-0.290007	Down	Down
Xetrov90023592m.g	Xetrov90023592m.g	-0.291279	Xetrov90023592m.g	Xetrov90023592m.g	-0.327912	-0.291279	Down	Down
Xetrov90002645m.g	smtn	-0.343748	Xetrov90002645m.g	smtn	-0.336681	-0.343748	Down	Down
Xetrov90020744m.g	ppp1r11	-0.345139	Xetrov90020744m.g	ppp1r11	-0.346815	-0.345139	Down	Down
Xetrov90013069m.g	kctd3	-0.422757	Xetrov90013069m.g	kctd3	-0.407202	-0.422757	Down	Down
Xetrov90017069m.g	dpy19l4-like	-0.450366	Xetrov90017069m.g	dpy19l4-like	-0.255167	-0.450366	Down	Down
Xetrov90005561m.g	syap1	-0.558861	Xetrov90005561m.g	syap1	-0.430271	-0.558861	Down	Down
Xetrov90006161m.g	sucla2	-0.567451	Xetrov90006161m.g	sucla2	-0.415343	-0.567451	Down	Down
Xetrov90003347m.g	wdr41	-0.649377	Xetrov90003347m.g	wdr41	-0.429401	-0.649377	Down	Down
Xetrov90025580m.g	foxj1	0.890281	Xetrov90025580m.g	foxj1	0.340039	0.890281	Up	Up
Xetrov90007482m.g	wnt8a	0.844655	Xetrov90007482m.g	wnt8a	0.248763	0.844655	Up	Up
Xetrov90010457m.g	lsp1	0.71727	Xetrov90010457m.g	lsp1	0.705064	0.71727	Up	Up
Xetrov90028455m.g	Xetrov90028455m.g	0.687646	Xetrov90028455m.g	Xetrov90028455m.g	0.732541	0.687646	Up	Up
Xetrov90002379m.g	gadd45g	0.633938	Xetrov90002379m.g	gadd45g	0.432583	0.633938	Up	Up
Xetrov90019681m.g	pou5f3.1	0.254823	Xetrov90019681m.g	pou5f3.1	0.223114	0.254823	Up	Up
Xetrov90024826m.g	limd2	-0.232381	Xetrov90024826m.g	limd2	0.308222	-0.232381	Up	Down
Xetrov90027241m.g	nek6	-0.380212	Xetrov90027241m.g	nek6	0.373907	-0.380212	Up	Down
Xetrov90005456m.g	s100pbp	-0.490662	Xetrov90005456m.g	s100pbp	0.570341	-0.490662	Up	Down

## Sheet: D surge 1 and 2 transcripts
Surge ofExpression:	Gene Name	gene model code Version 9	gene name Version 9	Genome Assembly Version 7 (and selection criteria)
1st surge:	nodal homolog 3, gene 2/fugacin	Xetrov90009488m.g	nodal3.2	part of nodal3.1 composite gene model in v7
	siamois homeodomain 2/twin	Xetrov90028979m.g	sia2	sia2
	nodal homolog 3-C-like	Xetrov90009492m.g	LOC100488934	part of nodal3.1 composite gene model in v7
	nodal homolog 3-A-like	Xetrov90009493m.g	LOC101732995	part of nodal3.1 composite gene model in v7
	nodal homolog 3-A-like	Xetrov90009491m.g	LOC100488935	part of nodal3.1 composite gene model in v7
	nodal homolog 3, gene 1/Xnr3	Xetrov90009490m.g	nodal3.1	part of nodal3.1 composite gene model in v7
	siamois homeodomain 1/siamois	Xetrov90028980m.g	sia1	sia1
	nodal homolog 6/Xnr6	Xetrov90009425m.g	nodal6	nodal6
	nodal homolog 5.2-A-like	Xetrov90009422m.g	Xetrov90009422m.g	no gene model in v7
	nodal homolog 5, gene 2/Xnr5	Xetrov90009421m.g	nodal5.2	nodal5
2nd surge:		Xetrov90024287m.g	sp5	slow induction in Owen et al. (not 100'000 by stage 10)
		Xetrov90025090m.g	nog	nog
		Xetrov90028980m.g	sia1	1st surge target, see above
		Xetrov90014683m.g	chrd	chrd
		Xetrov90009425m.g	nodal6	1st surge target, see above
		Xetrov90009488m.g	nodal3.2	1st surge target, see above
		Xetrov90028979m.g	sia2	1st surge target, see above
		Xetrov90009491m.g	LOC100488935	1st surge target, see above, part of nodal3.1 composite
		Xetrov90021259m.g	gsc	gsc
		Xetrov90009490m.g	nodal3.1	1st surge target, see above
		Xetrov90008680m.g	foxb1	slow induction in Owen et al. (not 100.000 by stage 10)
		Xetrov90020766m.g	syngap1	low expression in Owen et al. (less than 10.000 by stage 10)
		Xetrov90009492m.g	LOC100488934	1st surge target, see above, part of nodal3.1 composite gene model in v7
		Xetrov90003596m.g	fst	slow induction in Owen et al. (not 100.000 by stage 10)
		Xetrov90018505m.g	LOC100496394	no gene model in v7
		Xetrov90009421m.g	nodal5.2	1st surge target, see above
		Xetrov90009493m.g	LOC101732995	1st surge target, see above, part of nodal3.1 composite gene model in v7
		Xetrov90000697m.g	fgf20	slow induction in Owen et al. (not 100.000 by stage 10)
		Xetrov90011248m.g	irx3	irx3
		Xetrov90009424m.g	LOC101734157	no gene model in v7. but seems to be a nodal, close to nodal5.2 locus
		Xetrov90006048m.g	slitrk1	low expression in Owen et al. (less than 20.000 by stage 10)
		Xetrov90010996m.g	foxa4	foxa4
		Xetrov90016064m.g	arl4a	high background in Owen et al. (over 10.000 before stage 6)
		Xetrov90001605m.g	admp	admp
		Xetrov90009422m.g	Xetrov90009422m.g	no gene model in v7
		Xetrov90009423m.g	nodal5	1st surge target, see above
		Xetrov90012150m.g	lmx1a	low expression in Owen et al. (less than 10.000 by stage 10)
		Xetrov90019159m.g	apoc1-like	no gene model in v7
		Xetrov90001875m.g	palm2	low expression in Owen et al. (less than 10.000 by stage 10)
		Xetrov90000824m.g	cpe	slow induction in Owen et al. (not 100.000 by stage 10)
		Xetrov90015621m.g	fzd8	high background in Owen et al. (over 10.000 before stage 6)
		Xetrov90019362m.g	xarp-like	part of Xarp composite in v7, high background in Owen et al. (over 10.000 before stage 6)
		Xetrov90018120m.g	LOC100496651	no gene model in v7
		Xetrov90023834m.g	pth2r	low expression in Owen et al. (less than 10.000 by stage 10)
		Xetrov90005417m.g	kcnq4	low expression in Owen et al. (less than 10.000 by stage 10)
		Xetrov90008137m.g	foxp2	low expression in Owen et al. (less than 10.000 by stage 10)
		Xetrov90005126m.g	tshb	slow induction in Owen et al. (not 100.000 by stage 10)
		Xetrov90008082m.g	lrig3	high background in Owen et al. (over 10.000 before stage 6)
		Xetrov90011994m.g	rgs16	high background in Owen et al. (over 10.000 before stage 6)
		Xetrov90024159m.g	frzb	frzb
		Xetrov90027391m.g	LOC101733813	menf.2, low expression in Owen et al. (less than 10.000 by stage 10)
		Xetrov90018220m.g	LOC100498055	no gene model in v7
		Xetrov90002379m.g	gadd45g	gadd45g
		Xetrov90006110m.g	pcdh8.2	pcdh8.2
		Xetrov90027385m.g	Xetrov90027385m.g	no gene model in v7, close to menf.1 with low expression in Owen et al.
		Xetrov90015993m.g	Xetrov90015993m.g	ctnnd2, low expression in Owen et al. (less than 10.000 by stage 10)
		Xetrov90018091m.g	nrg3	low expression in Owen et al. (less than 10.000 by stage 10)
		Xetrov90010638m.g	LOC100497756	muc2, low expression in Owen et al. (less than 10.000 by stage 10)
		Xetrov90017618m.g	hhex	hhex
		Xetrov90012987m.g	lefty	lefty
		Xetrov90000660m.g	rasl11b	high background in Owen et al. (over 10.000 before stage 6)
		Xetrov90020675m.g	zic3	zic3
		Xetrov90007539m.g	pdlim4	slow induction in Owen et al. (not 100.000 by stage 10)
		Xetrov90013397m.g	flrt3	flrt3
		Xetrov90027389m.g	menf.1-like.2	no gene model in v7
		Xetrov90009495m.g	nodal1	slow induction in Owen et al. (not 100.000 by stage 10)
		Xetrov90001825m.g	LOC101731753	no gene model in v7
		Xetrov90013794m.g	t	t
		Xetrov90011591m.g	jph3	low expression in Owen et al. (less than 10.000 by stage 10)
		Xetrov90002081m.g	sh3gl2	high background in Owen et al. (over 10.000 before stage 6)
		Xetrov90016744m.g	cdh2	slow induction in Owen et al. (not 100.000 by stage 10)
		Xetrov90027845m.g	LOC100498064	no gene model in v7
		Xetrov90001604m.g	pnhd	pnhd
		Xetrov90005516m.g	tbx2	slow induction in Owen et al. (not 100.000 by stage 10)
		Xetrov90024095m.g	iqca1	low expression in Owen et al. (less than 10.000 by stage 10)
		Xetrov90017332m.g	LOC100485039-like	no gene model in v7
		Xetrov90015501m.g	ngfr	high background in Owen et al. (over 10.000 before stage 6)
		Xetrov90021558m.g	otx2	otx2
		Xetrov90011975m.g	sec16b-like	no gene model in v7
		Xetrov90018758m.g	sik3-like	no gene model in v7
		Xetrov90004657m.g	LOC100489670	no gene model in v7
		Xetrov90018006m.g	cxcl12	no gene model in v7
		Xetrov90005973m.g	efnb2	efnb2
		Xetrov90006795m.g	zc3h12c	slow induction in Owen et al. (not 100.000 by stage 10)
		Xetrov90000698m.g	micu3-like	no gene model in v7
		Xetrov90004331m.g	LOC100493838-like	tmem45a, high background in Owen et al. (over 10.000 before stage 6
		Xetrov90020509m.g	LOC100486469	map4k4, low expression in Owen et al. (less than 10.000 by stage 10)
		Xetrov90003557m.g	LOC101730869	no gene model in v7
		Xetrov90022271m.g	etv3l	low expression in Owen et al. (less than 10.000 by stage 10)
		Xetrov90017899m.g	Xetrov90017899m.g	anubl1, high background in Owen et al. (over 10.000 before stage 6)
		Xetrov90005009m.g	fmod	low expression in Owen et al. (less than 10.000 by stage 10)
		Xetrov90025909m.g	cass4	cass4
		Xetrov90006408m.g	larp4	high background in Owen et al. (over 10.000 before stage 6)
		Xetrov90006607m.g	LOC101732487	ints6, high background in Owen et al. (over 10.000 before stage 6)
		Xetrov90012957m.g	Xetrov90012957m.g	ehd3, low expression in Owen et al. (less than 10.000 by stage 10)
		Xetrov90021280m.g	bcl11b	low expression in Owen et al. (less than 10.000 by stage 10)
		Xetrov90020580m.g	sytl4	high background in Owen et al. (over 10.000 before stage 6)
		Xetrov90030547m.g	Xetrov90030547m.g	no gene model in v7
		Xetrov90005771m.g	prps2	high background in Owen et al. (over 10.000 before stage 6)
		Xetrov90017804m.g	slc16a12	slow induction in Owen et al. (not 100.000 by stage 10)
		Xetrov90015682m.g	arhgap21	high background in Owen et al. (over 10.000 before stage 6)
		Xetrov90002267m.g	gda-like	no gene model in v7
		Xetrov90016628m.g	gnal	high background in Owen et al. (over 10.000 before stage 6)
		Xetrov90001069m.g	lef1	slow induction in Owen et al. (not 100.000 by stage 10)
		Xetrov90017619m.g	kif11	low expression in Owen et al. (less than 10.000 by stage 10)
		Xetrov90019768m.g	slc25a25-like	no gene model in v7
		Xetrov90029265m.g	Xetrov90029265m.g	no gene model in v7
		Xetrov90018497m.g	LOC100494680	XB-Gene-5846731, no expression data in Owen et al.
		Xetrov90004791m.g	rps6ka1	high background in Owen et al. (over 10.000 before stage 6)
		Xetrov90005119m.g	LOC100145165	XB-Gene-5809688, no expression data in Owen et al.
		Xetrov90028461m.g	Xetrov90028461m.g	no gene model in v7
		Xetrov90008719m.g	rnf111	high background in Owen et al. (over 10.000 before stage 6)
		Xetrov90009494m.g	nodal2	nodal2
		Xetrov90016435m.g	eomes	eomes
		Xetrov90024447m.g	zeb2	zeb2
		Xetrov90009264m.g	pias1	high background in Owen et al. (over 10.000 before stage 6)
		Xetrov90000668m.g	LOC100124862	pdgfra, high background in Owen et al. (over 10.000 before stage 6)
		Xetrov90001085m.g	pitx2	slow induction in Owen et al. (not 100.000 by stage 10)
		Xetrov90010974m.g	LOC100486199-like	sptbn2, high background in Owen et al. (over 10.000 before stage 6)
		Xetrov90025899m.g	Xetrov90025899m.g	no gene model in v7
		Xetrov90016337m.g	stac	low expression in Owen et al. (less than 10.000 by stage 10)
		Xetrov90006274m.g	stat2	low expression in Owen et al. (less than 10.000 by stage 10)
		Xetrov90004300m.g	sebox	sebox
		Xetrov90018355m.g	osbp	high background in Owen et al. (over 10.000 before stage 6)
		Xetrov90016311m.g	LOC101731980	ccr2, low expression in Owen et al. (less than 10.000 by stage 10)
		Xetrov90029140m.g	LOC101733080	no gene model in v7
		Xetrov90027445m.g	ctdspl-like	no gene model in v7
		Xetrov90021844m.g	LOC100485326	no gene model in v7, close to c3orf43, with low expression in Owen et al. (less than 10.000 by stage 10)

## Sheet: E maternal beta-cat targets
Overlap of data lists	number of genes	gene names	Distance TSS to nearest beta-catenin peak
Overlap beta-catenin- associated loci (at st. 7) with maternal wnt8a/beta-catenin-regulated transcripts (expressed at st.8 and at st.9)	10	Xetrov90009422m.g
		LOC100488935	300bp
		sia2	120bp
		LOC101732995	100bp
		nodal3.1	300bp
		sia1	150bp
		nodal5.2	160bp
		nodal6	100bp
		LOC100488934	720bp
		nodal3.2	70bp
Overlap beta-catenin- associated loci (at st. 7) with maternal wnt8a/beta-catenin-regulated transcripts (expressed at st.9)	97	irx3	240bp
		fzd8	100bp
		pias1	7.5kb
		foxa4	1200bp
		eomes	1700bp
		LOC100124862	5kb
		LOC100494680	4kb
		kcnq4	10kb
		cxcl12	750bp
		LOC100495077	4kb
		arl16	17kb
		cdh2	12kb
		stac	1200bp
		nodal5	180bp
		pnhd	200bp
		gnal	40bp
		rasl11b	3.4kb
		stat2	2.5kb
		LOC100496394	130bp
		zeb2	1500bp
		lrig3	3.4kb
		LOC101731753	850bp
		tbx2	1300bp
		LOC101734157	210bp
		nog	250bp
		arl4a	750bp
		t	150bp
		efnb2	1600bp
		flrt3	170bp
		apoc1-like	510bp
		jph3	6.8kb
		LOC100486199-like	1700bp
		LOC101731980	10kb
		LOC100493838-like	15000bp
		pofut2	320bp
		lmx1a	8.7kb
		frzb	2000bp
		cass4	7.4kb
		sh3gl2	11kb
		nodal1	850bp
		admp	200bp
		pth2r	14kb
		Xetrov90017899m.g	6000bp
		Xetrov90027385m.g	100bp
		pcdh8.2	2.2kb
		nrg3	8.7kb
		gda-like	1600bp
		lefty	520bp
		LOC100498064	2000bp
		LOC100486469	6.4kb
		micu3-like	3000bp
		LOC100145165	6.8kb
		menf.1-like.2	10kb
		foxb1	250bp
		sebox	270bp
		sec16b-like	14kb
		iqca1	12kb
		gadd45g	8kb
		bcl11b	9kb
		nodal2	1900bp
		pitx2	4kb
		larp4	5kb
		LOC101732487	400bp
		gsc	40bp
		zic3	1000bp
		cpe	1300bp
		LOC100496651	230bp
		otx2	1100bp
		LOC101733813	500bp
		pgc-like.2	6.5kb
		Xetrov90015993m.g	170bp
		palm2	1400bp
		fgf20	50bp
		LOC100498055	11kb
		prps2	8.2kb
		chrd	3.6kb
		ngfr	4kb
		slc16a12	7.4kb
		sp5	150bp
		rnf111	8kb
		hhex	160bp
		lef1	1600bp
		LOC100497756	6.4kb
		LOC100485039-like	4.5kb
		syngap1	3.1kb
		tshb	720bp
		slc25a25-like	100bp
		LOC100489670	6.7kb
		slitrk1	2380bp
		arhgap21	320bp
		osbp	18kb
		fmod	1200bp
		rdh5	500bp
		fst	3.9kb
		zc3h12c	5.1kb
		foxp2	500bp
		axin2	800bp
maternal wnt/beta-catenin-regulated transcripts (at st.9) not close to beta-catenin-associated loci (at st. 7)	21	sik3-like
		ran
		Xetrov90028461m.g
		LOC101733080
		kif11
		Xetrov90029265m.g
		LOC100485326
		rps6ka1
		Xetrov90025899m.g
		aaed1
		sytl4
		Xetrov90030547m.g
		LOC101730869
		pdlim4
		rgs16
		dus1l-like
		etv3l
		prss16
		c19orf10
		ctdspl-like
		Xetrov90012957m.g
beta-catenin-associated loci (at st. 7) that are not apparently transcriptionally regulated by maternal wnt/beta-catenin signalling	12338	fkbp3
		Xetrov90020661m.g
		chst2
		htr1d
		Xetrov90013692m.g
		LOC100487362
		LOC100487003
		Xetrov90005590m.g
		LOC100485265
		krt5.1-like.2
		asap3
		znf804b
		c14orf93
		ctdspl2
		crcp
		Xetrov90030607m.g
		scarb2
		Xetrov90019671m.g
		nfxl1
		LOC100158459
		Xetrov90002549m.g
		Xetrov90006670m.g
		abca8
		cdh24
		Xetrov90018149m.g
		gprc5b-like
		morn2
		ptgr2
		dock1
		LOC100490312
		LOC101733191
		slc6a3-like
		MGC69466
		LOC100495028
		LOC101733166
		Xetrov90000263m.g
		fam129b
		pcyt1a
		Xetrov90011714m.g
		rnf150
		rbm20
		kiaa0391
		Xetrov90011811m.g
		nxph1
		Xetrov90005752m.g
		LOC100488266
		Xetrov90013304m.g
		Xetrov90017432m.g
		foxo1
		dhrsx-like
		LOC100497161
		npc1l1
		Xetrov90025729m.g
		snap25
		tph2-like
		Xetrov90026350m.g
		Xetrov90018604m.g
		Xetrov90023860m.g
		Xetrov90023677m.g
		opcml
		Xetrov90017993m.g
		rab11fip5
		Xetrov90024459m.g
		ier5l
		reln
		Xetrov90005898m.g
		rerg
		lhx6
		slc30a2
		figla
		tubg1-like.2
		gxylt2
		pou4f1.2
		dnajb9
		rnf25-like
		abcg4-like
		LOC100490265
		Xetrov90000631m.g
		dhrs3
		fastkd3
		Xetrov90017736m.g
		gcnt1
		LOC100487369
		Xetrov90024316m.g
		fbxl7
		tpo
		enpep
		LOC100145789
		ddx39a
		tmem167b
		rer1
		LOC101735288
		vmp1
		h2afz
		LOC100492077
		rimkla
		fopnl-like
		Xetrov90006554m.g
		thoc3-like
		LOC100494615
		Xetrov90012530m.g
		Xetrov90001216m.g
		spag6
		LOC100485989
		hoxc3
		lipe
		fgf9
		LOC100495877
		tmem179
		ak4
		txnrd2
		ankrd65
		ccdc9
		prkab2
		Xetrov90018289m.g
		Xetrov90017010m.g
		Xetrov90002666m.g
		bcl6
		gpr160
		ano3
		kiss1r
		syne2
		actl6a
		smarcc2
		pccb
		shf
		actb
		Xetrov90018980m.g
		musk
		tbca
		cox6c
		epha10
		LOC100493503-like
		znf622
		pcmt1
		asic2-like.2
		c1ql3
		LOC100496835
		henmt1
		LOC101733357
		LOC101733629
		Xetrov90008762m.g
		LOC100493764-like
		LOC100487918
		cxcl2
		LOC100124842
		jazf1
		znf346
		znf423
		zmym3
		Xetrov90004947m.g
		clip3
		snn
		Xetrov90009542m.g
		tnni1
		cdo1
		Xetrov90007874m.g
		fars2
		Xetrov90005650m.g
		LOC101733718-like
		Xetrov90012552m.g
		Xetrov90020161m.g
		ttc38
		prmt6
		Xetrov90013732m.g
		gdf11.2
		zbbx
		tube1
		LOC101730283
		c1orf50
		irf6
		aldh6a1
		Xetrov90018160m.g
		wnk4
		LOC100486587-like
		tm2d2
		rmi1
		xnf7-b
		Xetrov90011360m.g
		Xetrov90018251m.g
		Xetrov90018178m.g
		utp11l
		elovl5
		hyal2
		cyp27b1
		Xetrov90016837m.g
		usp53
		Xetrov90021164m.g
		Xetrov90017691m.g
		slc45a1
		birc6-like.2
		Xetrov90000059m.g
		Xetrov90001056m.g
		LOC101733611
		Xetrov90001552m.g
		srgap3
		mrpl30
		Xetrov90019415m.g
		Xetrov90005406m.g
		Xetrov90000088m.g
		Xetrov90022673m.g
		LOC101730483
		mospd1
		camk2d
		dcakd
		LOC101732340
		LOC549454
		Xetrov90023979m.g
		yaf2
		cnrip1
		hdgfrp2
		ogfod2
		Xetrov90022220m.g
		LOC100490953-like
		Xetrov90011713m.g
		atp2a3
		LOC734015
		odf2l
		themis2
		sbno2
		LOC101732964
		kiaa1467
		tradd
		ddit4
		LOC100496094
		rundc3b
		LOC100491216
		vps37d
		caap1-like
		omg
		hibadh
		Xetrov90024213m.g
		slc38a8
		dhcr24
		kcnmb2-like
		LOC100494963
		Xetrov90006732m.g
		srebf1
		cyb5a
		aadacl4
		nop56
		pcdh9
		ddx52
		mast2
		srsf11-like
		dgkh-like
		rttn
		Xetrov90003572m.g
		abhd17c
		dyrk2
		LOC100135159
		zbtb8b
		fam136a
		limch1-like
		kank4
		kdm4a
		pygo1
		prkci
		tmem211
		c4orf32
		c3
		Xetrov90014614m.g
		Xetrov90012204m.g
		Xetrov90017740m.g
		Xetrov90023567m.g
		Xetrov90014665m.g
		ndst3
		get4
		nrde2
		fat1
		rps29
		LOC100485833
		LOC100491270-like
		olfml3
		ventx1.1
		Xetrov90010706m.g
		c15orf59
		lrp1b
		ube2c
		trmt61a
		Xetrov90017593m.g
		Xetrov90006685m.g
		pon2
		Xetrov90001950m.g
		Xetrov90004702m.g
		Xetrov90011013m.g
		Xetrov90016939m.g
		fbxo33
		Xetrov90010408m.g
		spef2-like
		ppil4
		ror2
		LOC101732076
		mpp7
		dlat
		Xetrov90010699m.g
		serinc2
		rbm15
		acta1
		mrps16
		ccdc174
		hmgb3
		Xetrov90019605m.g
		wsb1
		cbx1
		Xetrov90013835m.g
		Xetrov90007514m.g
		scyl2
		fam78b
		hccs-like
		l1cam
		atf6
		tlcd2
		LOC100493887
		hoxc13
		gipc3
		mrpl37
		LOC101730260
		clul1
		rft1
		mab21l2
		Xetrov90011436m.g
		LOC100497498-like
		LOC101731077
		pex5l
		Xetrov90009204m.g
		hmg20a
		glt1d1
		lamb4
		vat1l
		wdr74
		Xetrov90016198m.g
		stard8-like
		Xetrov90010153m.g
		met
		grin2a
		pnkp
		zbtb2
		Xetrov90009157m.g
		LOC100170488
		Xetrov90028809m.g
		myh9
		Xetrov90003119m.g
		nudt19
		casp10
		pcdh15
		rps24
		cebpb
		top2b-like
		Xetrov90016632m.g
		LOC100145065
		LOC100496726
		LOC100489250
		LOC101732569
		grk7
		LOC100498104
		rasgrp3
		pax6
		onecut2
		Xetrov90001375m.g
		socs5
		cdkl1
		tc2n
		phf3
		arhgap22-like
		ube2j1
		Xetrov90017050m.g
		fbxo47
		LOC100496870-like
		ube2g1
		LOC100145255
		LOC100490566
		Xetrov90017991m.g
		Xetrov90030065m.g
		c1orf216
		rnf103
		ccnj
		morc1
		heatr5b
		bsdc1
		ggt7
		pard6g
		inpp4a
		Xetrov90028322m.g
		gosr1
		Xetrov90021069m.g
		Xetrov90013398m.g
		Xetrov90007257m.g
		sox4
		LOC101734929
		snx13
		LOC101730892
		Xetrov90018007m.g
		hcrtr2
		LOC100490675
		Xetrov90028458m.g
		Xetrov90001182m.g
		LOC101733385
		kiaa0355-like
		Xetrov90002938m.g
		galntl6-like
		LOC100489540
		gria4
		Xetrov90016003m.g
		negr1
		fgl1
		gpr155
		trpv1-like.1
		Xetrov90000102m.g
		smndc1
		celsr2
		mbnl1-like
		spry2
		Xetrov90015290m.g
		emilin2
		cpn1
		nmi
		LOC101730815
		b3gnt4
		bod1l1
		Xetrov90000791m.g
		tcaim
		neurod6
		rcbtb2
		adamtsl5
		pdzrn3-like.2
		hydin
		Xetrov90019846m.g
		LOC100495369
		Xetrov90013799m.g
		srrm3
		tk1
		Xetrov90019110m.g
		LOC100489132
		Xetrov90016928m.g
		ankfy1
		donson
		Xetrov90030082m.g
		akap8l
		pitx1
		clvs1
		cog6
		LOC100488276
		ppp1r12a-like
		hace1
		Xetrov90015038m.g
		LOC100170576
		pif1-like.1
		LOC100491286-like
		itpr3
		LOC101735142
		ppm1f
		Xetrov90000444m.g
		nodal
		LOC101731505
		kcnh5
		LOC101732168
		LOC100494267
		mbd2
		glrx2
		auts2
		sulf2
		LOC100488567
		lrpprc
		Xetrov90030747m.g
		LOC100498075-like
		kcnmb4
		prr15
		fcho2
		sncb
		slc25a30
		pou2f1
		Xetrov90004648m.g
		Xetrov90011273m.g
		LOC101732914
		ahdc1
		Xetrov90003745m.g
		LOC100488960
		mrps18b
		Xetrov90021982m.g
		Xetrov90017990m.g
		ppp2r3c
		mrps11
		crip1
		vps9d1
		prpf39.1
		hey2
		nif
		Xetrov90001738m.g
		aqp1
		LOC100497060
		LOC101734301
		Xetrov90004318m.g
		Xetrov90010878m.g
		znf385a
		Xetrov90016197m.g
		Xetrov90010910m.g
		Xetrov90027666m.g
		Xetrov90016548m.g
		apcdd1
		Xetrov90027661m.g
		osr2
		fkbpl
		gca
		gpr123
		n4bp2
		sin3b
		alk-like.2
		dlg3-like.2
		tubgcp3
		Xetrov90028107m.g
		baf-l
		acbd6
		znf534
		mmp17
		unc5b-like
		tprg1l-like.2
		Xetrov90025811m.g
		Xetrov90017135m.g
		adm
		LOC100492379-like
		ca14
		nucks1
		nr2c2
		dab2-like
		ppp1r3e
		Xetrov90013495m.g
		tdgf1.2
		prrc2c
		tada2a
		ttc12
		LOC100491304
		fanca
		raver2
		Xetrov90013109m.g
		mmrn1
		pmm2
		usp38
		Xetrov90011758m.g
		gpr125
		sf3b2
		nr5a2
		lrrc1
		tfb2m
		mmel1
		LOC101732086
		LOC101734651
		Xetrov90011030m.g
		klkb1-like
		mga
		idi1
		Xetrov90014817m.g
		il5ra
		MGC76258
		LOC100496110
		cdc37l1
		nphp4
		Xetrov90025352m.g
		hsdl2
		act3
		LOC100497262
		mn1
		Xetrov90016849m.g
		dpp9
		hnf4g
		LOC100127792
		prkcq
		pcsk1
		smyd3
		Xetrov90012155m.g
		evx2
		Xetrov90028145m.g
		ptcd3
		nudcd3
		2009-03-01
		Xetrov90012228m.g
		LOC100497024
		zmym6nb
		tll1-like.1
		LOC100491716
		Xetrov90023880m.g
		Xetrov90028413m.g
		tmc6-like
		Xetrov90025638m.g
		pm20d1
		tbc1d10a
		Xetrov90024066m.g
		Xetrov90018346m.g
		Xetrov90012723m.g
		abcb5
		bend4-like
		ankh
		Xetrov90006627m.g
		chad-like
		scly
		vwc2l.2
		Xetrov90009091m.g
		Xetrov90016017m.g
		usp42
		dnajb6
		LOC100488384-like
		LOC100488296
		vps13a
		sars
		Xetrov90023198m.g
		LOC100495124
		agpat5
		Xetrov90026878m.g
		Xetrov90009455m.g
		draxin
		LOC100488893
		tenm1
		ccdc56
		ankrd46
		pld3
		tmem132d
		Xetrov90005776m.g
		robo2-like
		Xetrov90011322m.g
		Xetrov90030592m.g
		setd3
		apoa5
		tgif1
		LOC779492
		psmd7
		asb2-like
		Xetrov90020441m.g
		kiaa0513
		scoc-like
		tef
		vax2
		rfx2
		Xetrov90011540m.g
		bmpr1a
		Xetrov90014133m.g
		mex3d
		rbfox3-like
		LOC100493271
		Xetrov90000717m.g
		LOC100486529
		Xetrov90018650m.g
		mlycd
		kcnk6
		Xetrov90005150m.g
		LOC100486893
		prdm5
		LOC100493960
		tfap2c
		rfc5
		Xetrov90027863m.g
		LOC100494738
		LOC100490477
		agbl5
		c14orf166
		LOC100124839
		Xetrov90009990m.g
		LOC101734213
		Xetrov90015076m.g
		tyro3
		zmynd8-like
		Xetrov90017815m.g
		LOC100486901
		bdkrb2
		Xetrov90020022m.g
		kiaa1033-like
		LOC101730401
		tmtops.2
		brf1
		homer3
		aldh1b1-like
		hoxb6
		sympk
		hrasls
		dnajc4
		LOC101731882-like
		thrb
		Xetrov90018651m.g
		itpkc
		Xetrov90005842m.g
		LOC100493488
		Xetrov90022939m.g
		rcc1
		sp5l
		gnl2
		LOC100497487
		fam159a
		LOC100496389
		rilpl1
		ift81
		ednrb
		map4k5
		engase-like
		gdf10
		pfkp
		limk1
		enosf1
		pmch
		nsmce1
		npnt-like
		Xetrov90000606m.g
		kcnb2
		Xetrov90004613m.g
		vn2r1p
		kiaa1143
		Xetrov90006866m.g
		epas1
		rasgef1a
		mc5r
		toe1
		mak
		Xetrov90013729m.g
		plekhb2
		anxa8
		Xetrov90017916m.g
		grk6-like
		fscn2
		Xetrov90012666m.g
		LOC101733993
		Xetrov90016914m.g
		pim3
		arl1
		nup98
		thbs1
		b4galt2-like
		ddx41
		tmem17-like.2
		Xetrov90025741m.g
		tmem229b-like
		csf1r
		dchs2
		slc24a4
		ubash3b
		Xetrov90016841m.g
		LOC100495133
		rhou
		LOC101735245
		ephx4
		Xetrov90020385m.g
		vstm4-like
		tnfrsf21
		LOC100495414
		LOC100492331
		ca2
		slc25a37
		kntc1
		LOC100485426-like
		LOC100488770
		march10-like
		gusb
		tor3a
		itih2
		LOC100492224-like
		LOC100498262
		cpq-like
		Xetrov90020512m.g
		Xetrov90013573m.g
		map4k4-like
		fgf16
		ttr
		Xetrov90001350m.g
		LOC100494635
		Xetrov90011058m.g
		nefl
		slco4c1
		ncbp2
		Xetrov90020676m.g
		Xetrov90024516m.g
		rab6a
		samd13
		hes2
		hnrnpc
		LOC100487498
		cacnb1
		Xetrov90002854m.g
		LOC101731305
		il1r2
		LOC100496812
		LOC100495918
		mpi
		Xetrov90030953m.g
		Xetrov90029768m.g
		ptx3
		Xetrov90013709m.g
		pcnp
		Xetrov90014591m.g
		Xetrov90005786m.g
		Xetrov90012927m.g
		cep85l
		LOC100488314
		ece2-like
		hddc2-like
		man1b1
		LOC101732262
		LOC101734520
		LOC100487668
		rnf10
		LOC100485206
		ptpn11
		LOC100496075
		Xetrov90025560m.g
		plekhf2
		wnt16
		Xetrov90025086m.g
		LOC100489375
		LOC100495827
		prss1-like.1
		Xetrov90016290m.g
		pkhd1
		uqcc1
		LOC100496629
		nufip1
		nrp1
		wdr59-like
		LOC101734225
		cep104-like
		mrps30
		cnpy1-like
		LOC100216114
		adcy1
		LOC100498621
		LOC100495218-like
		xpo6
		prr13-like
		lypd6
		Xetrov90002013m.g
		LOC496665
		LOC100492496
		slc6a14.1
		gpr157
		b4galt1.1
		grik2
		ndfip2
		usp32
		LOC101731638
		cyr61
		alox5ap
		Xetrov90024828m.g
		atp8a2
		LOC100135138
		cox18
		LOC100488420
		hic1
		LOC100494507
		cobll1
		fli1
		Xetrov90018920m.g
		asb3
		cct6a
		itga8
		cmtm3
		LOC100490298
		zpax
		rho
		hes5.2
		adgb
		Xetrov90002125m.g
		ccdc108
		LOC101734054
		LOC100486158
		smo
		LOC101732838
		Xetrov90002078m.g
		sacm1l
		cish
		Xetrov90023502m.g
		klf2
		pard6b
		hps4
		LOC101734461
		LOC101730564
		fam188a
		LOC101734689
		Xetrov90008248m.g
		Xetrov90022751m.g
		Xetrov90007703m.g
		hdac7
		LOC100485447
		wisp3
		adamts6
		LOC100487203
		mgst2
		ffar4
		nsun3-like
		cndp1
		Xetrov90007767m.g
		rph3al
		Xetrov90028761m.g
		fkbp11
		Xetrov90003982m.g
		psme3
		LOC100124812
		prdx6-like
		mmp2
		p2ry10
		znf238.2
		cyb561d2
		slc35e3
		f12
		tuba1b
		bcl11a
		Xetrov90018645m.g
		klf15.2
		Xetrov90000061m.g
		fam174b-like
		cldn12
		sp1
		suds3
		Xetrov90012327m.g
		Xetrov90018008m.g
		pfkfb2
		cldn3
		Xetrov90016115m.g
		LOC100496061-like
		Xetrov90017068m.g
		wdr78
		mad2l1
		slc30a6
		rbmx2
		Xetrov90016889m.g
		rims3
		tubgcp2
		rpl13
		il2rg
		LOC100493339
		Xetrov90018595m.g
		Xetrov90016820m.g
		Xetrov90014704m.g
		Xetrov90015082m.g
		Xetrov90005747m.g
		LOC100494545
		Xetrov90015229m.g
		tbc1d2b
		myom2
		akap11
		u2af2
		Xetrov90011304m.g
		szt2
		gmnn
		LOC100488563-like
		hoxc9
		Xetrov90002477m.g
		stx18
		Xetrov90026521m.g
		LOC100485197
		Xetrov90007243m.g
		ggt1
		Xetrov90025678m.g
		tnrc6a-like
		rabl2b
		LOC100495801-like
		arglu1
		LOC548809
		fzd1
		ttll7
		spata7
		fam65b
		gucy2f
		map2k5
		pax2
		tmod2
		2008-09-01
		Xetrov90029198m.g
		Xetrov90024649m.g
		rpl5
		myo3b-like.2
		adamtsl3
		LOC100124851
		unc93b1
		gdf6
		LOC100145523
		prelid2
		Xetrov90004696m.g
		LOC101733365
		fbxo25
		Xetrov90008814m.g
		sema3a
		Xetrov90002982m.g
		LOC101732527
		Xetrov90018982m.g
		Xetrov90015957m.g
		hbp1
		rxfp1
		tox3
		taok2
		mtmr7-like
		Xetrov90011599m.g
		LOC100124857
		Xetrov90027441m.g
		gdpd2-like.1
		frs3
		morc3.2
		b3galt2-like.2
		Xetrov90030629m.g
		LOC101733008
		Xetrov90001217m.g
		Xetrov90021908m.g
		hip1r
		abcc5
		mamdc2
		LOC100495015
		mef2bnb
		zcchc2
		LOC101731932
		khdrbs3
		btbd6
		Xetrov90024134m.g
		LOC100491505
		spata5l1
		eif3d
		LOC100485387-like.1
		pygm
		man2a2
		Xetrov90000372m.g
		Xetrov90016965m.g
		Xetrov90015801m.g
		Xetrov90012650m.g
		ninj1
		ube2e2-like.1
		cmahp
		Xetrov90024636m.g
		mtap
		Xetrov90018680m.g
		lgals12-like
		Xetrov90006665m.g
		Xetrov90030033m.g
		vasn
		srsf3
		LOC100492437
		aes
		LOC101734975
		LOC101733478
		Xetrov90015299m.g
		uggt1-like
		swi5
		efcab10-like
		Xetrov90012916m.g
		pitx3
		tbcel
		Xetrov90024223m.g
		sub1
		atf7ip2
		Xetrov90022012m.g
		phtf1
		LOC100497509
		Xetrov90019630m.g
		btaf1-like.1
		c3orf58
		Xetrov90024170m.g
		Xetrov90019970m.g
		Xetrov90002084m.g
		sntb2
		kcnj1
		Xetrov90015472m.g
		mier1-like
		amd1
		herc1-like
		c1orf228
		myo1h
		Xetrov90025132m.g
		Xetrov90013930m.g
		cd8a
		Xetrov90027900m.g
		prep
		LOC100496897
		Xetrov90001687m.g
		Xetrov90010663m.g
		csgalnact2
		Xetrov90015686m.g
		pvrl3
		zfp64
		LOC100497280
		Xetrov90003979m.g
		rap2b
		Xetrov90002730m.g
		hdac9
		plxnc1-like.2
		pzp-like.1
		Xetrov90007192m.g
		slc26a1
		LOC100494903
		LOC100486773
		ssfa2
		ap1m1
		LOC100495462
		tbl1xr1
		LOC447963
		rps10
		mob3a
		mespb
		Xetrov90022852m.g
		Xetrov90013665m.g
		eif3m
		Xetrov90011941m.g
		LOC101730644
		LOC100493594-like
		dok6
		aste1
		ranbp9
		clgn-like
		cntln-like
		apoo
		LOC100494487
		pptc7
		dclk3
		Xetrov90014107m.g
		ntpcr
		LOC100490031
		mpp2
		zcchc6
		thumpd2
		tgm3
		acad8
		nedd9
		Xetrov90003037m.g
		Xetrov90025293m.g
		LOC100485501
		tenm4
		rfc2
		rgs18
		erp27
		dgkq
		camta1
		cdh9
		Xetrov90021815m.g
		Xetrov90006708m.g
		oit3
		Xetrov90005767m.g
		Xetrov90003721m.g
		Xetrov90019084m.g
		cav3.1
		btbd3
		c19orf54
		tmem5
		Xetrov90004445m.g
		LOC100486534
		kif26b-like
		uncx
		plch1-like
		Xetrov90021642m.g
		lrrc4c
		amot
		ddx23
		cyp3a5
		mllt1
		usp9x
		lamb3-like
		Xetrov90029465m.g
		LOC100491025
		LOC100493509
		Xetrov90001226m.g
		hs6st1
		Xetrov90014824m.g
		iqub-like
		Xetrov90000044m.g
		chmp6
		tmod3
		LOC100492529
		LOC100497666
		skiv2l
		Xetrov90018730m.g
		glt8d2
		hoxd3
		brdt
		gnpda2
		cer1
		Xetrov90016316m.g
		Xetrov90027353m.g
		Xetrov90012184m.g
		Xetrov90000116m.g
		awat1
		dkk3
		chit1
		golga4-like
		Xetrov90029463m.g
		grb14
		Xetrov90008686m.g
		rp1l1
		nr5a1
		Xetrov90016206m.g
		Xetrov90003060m.g
		myo5b
		lin52
		myl1
		Xetrov90003541m.g
		cnih1
		Xetrov90010579m.g
		fam110b-like
		rasal1
		lix1
		Xetrov90001024m.g
		LOC100492237-like
		LOC100496014-like
		tmem68
		rabggtb
		Xetrov90003880m.g
		Xetrov90023765m.g
		upk3a
		fbxo15
		LOC100498149
		slc51a-like.2
		mknk2
		Xetrov90017192m.g
		LOC100490646
		tank
		Xetrov90008043m.g
		tmprss15
		LOC100489859
		elavl4
		ikzf5
		LOC100486139
		slc22a23
		fpgs
		atp1b1
		crybb1
		gxylt1-like
		btg1
		dip2a
		nfu1
		znf532
		LOC100493403
		slc25a18
		Xetrov90021874m.g
		ttc8
		wrn
		dnd1
		phf12
		LOC101734171
		dmrt1
		midn
		Xetrov90016210m.g
		Xetrov90008374m.g
		vegfb
		Xetrov90012852m.g
		LOC100489273
		cldn6.2
		fam189a1
		pdss1
		sec61g
		LOC100493141
		stmnd1
		Xetrov90024097m.g
		Xetrov90020295m.g
		tp53bp1-like
		cdc73
		glod5
		spata20-like
		LOC101730872
		usp20
		Xetrov90030872m.g
		tldc1-like
		Xetrov90006218m.g
		bak1
		ube2e3
		slitrk5-like
		LOC101732270
		klf12
		ccdc50
		rev3l
		gas2l3
		LOC101731280
		LOC100496216
		h1fx
		srp72
		LOC100496857-like
		kif13a-like
		Xetrov90014284m.g
		sod2
		MGC69520
		sh3gl3
		pou6f1
		Xetrov90015707m.g
		Xetrov90014028m.g
		sestd1
		ssu72
		stk24
		Xetrov90004462m.g
		lzts1
		Xetrov90000750m.g
		LOC100486174-like
		rpl39
		cyfip1
		Xetrov90006654m.g
		Xetrov90007794m.g
		LOC100493411
		Xetrov90027659m.g
		LOC100496215
		inpp5j
		LOC101734365
		sod1
		tle4
		LOC100498530
		cyp7a1
		Xetrov90013284m.g
		LOC100487080-like
		esyt1
		ccdc57
		cep192-like
		mpdz
		LOC101732259
		LOC100491826-like
		LOC100491830
		usp12
		tvp23a-like
		pwwp2b-like
		LOC100493382
		Xetrov90004753m.g
		gpr85
		LOC100488382
		Xetrov90026216m.g
		lamc2
		Xetrov90008213m.g
		LOC101734781
		nrip1
		Xetrov90025415m.g
		LOC548774
		pola1-like
		Xetrov90001378m.g
		pigm
		prrt2
		wnt9a
		Xetrov90014693m.g
		chchd3
		cdhr3
		tctex1d1-like
		impg2
		prkaa1
		mst1r
		erlin1
		gsx2
		ostf1
		atn1-like
		snx22
		Xetrov90001279m.g
		Xetrov90010096m.g
		lgi4
		LOC101733909
		fam219b
		avpr1b
		gtf3a
		Xetrov90022996m.g
		ccnt1
		matn2
		Xetrov90003294m.g
		bcorl1
		slc26a2.2
		LOC550042
		asns
		Xetrov90019356m.g
		Xetrov90013520m.g
		skor1
		LOC100487334
		arid5b-like.1
		usp3
		gtdc1
		Xetrov90001553m.g
		nelfe
		acot9
		LOC100497034
		asb13-like
		ercc1
		Xetrov90013662m.g
		tmem47
		tmem158
		pou3f1
		col5a2
		LOC100491227-like
		nrl
		dusp7
		znf750
		Xetrov90015537m.g
		cyp20a1
		adamts17-like
		LOC101731463
		Xetrov90022811m.g
		Xetrov90024245m.g
		rpain
		sumf2
		Xetrov90019642m.g
		pqlc1.1
		Xetrov90013828m.g
		atg10-like
		rpsa
		Xetrov90007681m.g
		scara5
		Xetrov90003710m.g
		slc24a3
		Xetrov90013918m.g
		siah3
		aarsd1
		serpinb1
		rpl22l1
		gatad2a
		mef2c
		nsa2
		rab23
		LOC100492134
		eef1a1o
		hsd17b4
		arhgef6
		Xetrov90000013m.g
		gtf2f2
		Xetrov90030606m.g
		Xetrov90011504m.g
		Xetrov90006952m.g
		nfat5-like
		mvb12b
		cops5
		tusc2
		Xetrov90016701m.g
		LOC100486299
		pxmp2
		LOC100495429
		LOC100493399
		anxa7
		gja1
		Xetrov90021996m.g
		gsr
		lad1
		LOC100493778
		mtrf1
		tmem8a-like
		Xetrov90017889m.g
		twf2
		bnc2
		LOC100492177-like
		LOC100491458
		LOC100498582
		Xetrov90001572m.g
		adamts15
		npb
		LOC100486342
		zbtb11
		tgfbr2
		zbtb18
		fstl4
		naa30-like
		Xetrov90019554m.g
		hoga1
		apbb2
		txn
		aff2-like.2
		bhlha9
		Xetrov90023394m.g
		Xetrov90014728m.g
		LOC101731250
		Xetrov90018698m.g
		ccdc117-like
		pld2
		LOC100488634
		Xetrov90028794m.g
		lcmt1
		sh3pxd2b
		Xetrov90004036m.g
		cep44
		cmip-like
		ilf3
		LOC101733160
		LOC101735240
		ttk
		ccnd1
		atp5j2
		rprd2-like
		flt4
		Xetrov90024382m.g
		Xetrov90024449m.g
		Xetrov90014706m.g
		Xetrov90003460m.g
		Xetrov90005264m.g
		pgm1
		eps8l2-like
		dusp11
		pnpt1
		Xetrov90018025m.g
		Xetrov90013012m.g
		LOC100490325
		LOC101731153
		trim55-like
		LOC100491440-like
		LOC101735176
		LOC100491975
		f2rl3
		fancl
		chsy1
		LOC100490872
		apmap-like
		LOC496503
		Xetrov90007272m.g
		trhr2
		dpt
		LOC100497079-like
		tal1
		hoxc11
		LOC101733845
		fign-like
		c15orf57
		cpne3
		tmco1
		LOC100327248
		Xetrov90010155m.g
		LOC100492585
		Xetrov90025828m.g
		rspo3
		rnmt
		ubtd1
		mgea5
		Xetrov90003733m.g
		zbtb22
		pdcd6
		Xetrov90001985m.g
		abcd1
		LOC100493572
		lsm1
		cuedc2
		Xetrov90013393m.g
		Xetrov90007863m.g
		scaf4
		LOC100127716
		mark3
		tmem182-like.2
		st6galnac2
		dapk3
		LOC100489206
		mkln1
		metap2
		hhipl1
		degs3
		brsk2-like
		oaz1
		LOC100490743
		cables1-like.2
		Xetrov90010616m.g
		LOC733978-like
		Xetrov90018708m.g
		LOC100488424-like
		tfam-like
		Xetrov90014586m.g
		nacc1
		MGC147450
		fam20b
		Xetrov90003254m.g
		myt1l
		Xetrov90030126m.g
		nsun2
		Xetrov90026537m.g
		Xetrov90030578m.g
		znf521-like
		plcb4-like
		acss3
		foxc2
		Xetrov90000793m.g
		Xetrov90025876m.g
		znf462-like
		sgol1
		cyp26a1
		agt
		slc5a7-like.1
		rapgef6
		nkx2-1
		mb21d2
		fadd
		cyyr1
		Xetrov90013686m.g
		Xetrov90017971m.g
		pcdh7
		Xetrov90028282m.g
		mmp13
		klhdc4
		fam5b
		Xetrov90006350m.g
		hoxd1
		ctnnd1
		diras2
		samd4b-like
		Xetrov90016423m.g
		n6amt1-like
		Xetrov90027231m.g
		Xetrov90013317m.g
		tbrg1
		rad23b
		Xetrov90016599m.g
		cdc42se2-like.1
		LOC100486973-like
		Xetrov90003906m.g
		LOC100492996
		nkx2-8
		camk2b
		bdnf
		LOC101731089
		plek
		bend2-like
		vezf1
		angptl5
		rnf144b
		Xetrov90014959m.g
		fam222b-like
		micu1
		Xetrov90027797m.g
		adck4-like
		rnf145
		cxcr3
		irf7
		LOC100498016
		LOC101730459
		Xetrov90021367m.g
		LOC100144990
		Xetrov90006872m.g
		rab33b
		sox14
		trim37
		s1pr3
		mael
		igsf9b-like
		capza1
		myog
		Xetrov90013907m.g
		Xetrov90011725m.g
		Xetrov90007537m.g
		Xetrov90013537m.g
		LOC101732807
		metap1d
		pigk
		LOC100489852
		sdhd
		selo
		dnajc22
		prpf40b
		LOC100135404
		Xetrov90014481m.g
		LOC100491943
		Xetrov90005518m.g
		Xetrov90000398m.g
		LOC101730615
		clk1
		pde6a
		cdcp2
		rbmx-like
		LOC100497155-like
		prx
		Xetrov90004889m.g
		LOC100489121
		LOC100486631
		jak3
		vps37b
		mast4
		MGC75753
		pkd2l1
		Xetrov90016611m.g
		kcp
		lmtk2
		plxna4-like.1
		hspa14
		Xetrov90014806m.g
		gabbr1
		LOC101732628
		mrpl3
		plvap
		ibtk-like
		ttc27
		leng1
		Xetrov90022161m.g
		ndst2
		pik3r4
		ebf1-like
		atf7ip-like
		morc3
		Xetrov90006396m.g
		Xetrov90002328m.g
		Xetrov90003844m.g
		ctxn3
		zdhhc2
		LOC100485259
		LOC100492795
		brwd1
		pcdh17
		ccrn4l
		stk38l
		ppih
		Xetrov90007267m.g
		Xetrov90019436m.g
		LOC100486204-like
		efemp1
		Xetrov90002377m.g
		LOC101733854
		gpa33
		LOC101732430
		Xetrov90010584m.g
		Xetrov90005152m.g
		tet2
		LOC101734998
		ppm1d
		LOC100491930
		Xetrov90030916m.g
		Xetrov90028568m.g
		tmem110
		myo1e.1
		slc13a5
		tomm5
		bora-like
		zbtb8a.1
		p2ry12-like
		blnk
		fnip2-like
		nova1
		dlg1
		alg1
		Xetrov90013937m.g
		otx1
		Xetrov90023564m.g
		Xetrov90011433m.g
		LOC101731473
		LOC100491587
		ap5m1
		hipk1
		pomgnt1
		LOC100496745
		slc22a16
		Xetrov90005801m.g
		Xetrov90007732m.g
		mcm4
		chrng
		hsf2.2
		kpna6
		LOC101735090
		Xetrov90007552m.g
		ccs
		duox2
		mpped2
		LOC100488386-like
		ep400
		mpp5
		ctsw
		hnrpk
		amhr2
		igf2bp3
		Xetrov90013485m.g
		pdgfrb
		Xetrov90023962m.g
		yif1b
		trappc4
		fam196a
		LOC101732553
		LOC101734037
		itgb7
		LOC100487259
		pip4k2b
		LOC101732264-like
		tbc1d17
		Xetrov90016020m.g
		loxl4
		Xetrov90029688m.g
		vash2
		prkx-like
		kmt2a
		dgcr6
		tpm2
		lrrc8c
		adi1
		pds5a
		ptger4
		stk11ip
		Xetrov90011891m.g
		hhla1
		murc
		cdkl5-like
		lrba
		cap2
		rgs17-like
		LOC100495712
		dimt1
		LOC100494670
		ckmt1b
		slc35b3
		sik2-like
		Xetrov90001123m.g
		Xetrov90001404m.g
		ids
		lmod2
		Xetrov90025839m.g
		luc7l3
		hdac2
		poc1a
		comp
		LOC100493210
		arl14
		gemin6
		LOC100145473
		lmo4.1
		pkdcc.1
		syncrip
		map2k1
		hectd4
		bbox1
		nos2
		dusp11.2
		Xetrov90027229m.g
		gapvd1-like
		LOC101730281
		gpd1l
		tnni3
		Xetrov90016320m.g
		gyg2
		Xetrov90007617m.g
		enc1
		p2ry2
		Xetrov90008912m.g
		morn3
		LOC100495220-like
		cox6a1
		ssh3
		chst4
		prnp
		gtf2h2
		extl2
		shroom2
		Xetrov90015872m.g
		LOC100494322
		amigo2-like
		pde11a-like.2
		fbxo4
		foxo3
		mef2a
		anp32e
		pspc1
		rab3c
		LOC101733917
		lsm11
		Xetrov90019524m.g
		srpk2
		slc35g1
		cast
		polr3h
		stxbp5-like.1
		tfap2a
		p4hb
		pls3
		lhx4
		LOC100487263
		Xetrov90026137m.g
		pop1-like
		mespa
		foxi1
		LOC100485974-like
		ddit4l
		rabgap1l
		Xetrov90026891m.g
		Xetrov90018194m.g
		Xetrov90030165m.g
		abce1
		fcgbp
		tmem200c-like
		LOC100496053
		intu
		Xetrov90016160m.g
		h2afx
		LOC100487086
		Xetrov90023161m.g
		ppp1r3g
		lbx1
		nudt7-like
		dars
		arhgap4
		LOC100498643
		Xetrov90013395m.g
		capza2
		c6orf106
		grsf1
		Xetrov90003238m.g
		figf
		Xetrov90017436m.g
		rab4b
		LOC100037859
[truncated: 10,468 more rows]

## Sheet: F zygot. wnt8a beta-cat targets
Overlap of data lists	number of genes	gene names
Overlap beta-catenin- associated loci (at st. 10) with zygotic wnt8a/beta-catenin-regulated transcripts (at st.10)	31	ventx1.1
		lsp1
		pmm2
		LOC100495414
		mespb
		gadd45g
		Xetrov90019363m.g (axin2)
		hoxd1
		shroom2
		pou5f3.1
		pnhd
		foxj1
		fzd10
		LOC100498497
		znf703
		zdhhc21
		msx1
		nek6
		LOC101731753
		neurog1
		sp5
		msgn1
		pcgf2
		cdx2
		cdx4
		hoxa1
		ventx1.2
		ventx2.2
		wnt8a
		gbx2.2
		ventx3.2
zygotic wnt8a/beta-catenin-regulated transcripts (at st.10) not close to beta-catenin- associated loci (at st. 10)	17	LOC100498064
		Xetrov90023592m.g
		syap1
		wdr41
		rbbp5
		limd2
		LOC100491647
		ppp4r1
		mbtps2
		sucla2
		s100pbp
		ppp1r11
		dpy19l4-like
		kctd3
		Xetrov90028455m.g
		rptor
		smtn
beta-catenin- associated loci (at st. 10) that are not close to transcriptionally regulated genes by zygotic wnt8a/beta-catenin signalling	5622	lefty
		Xetrov90013692m.g
		LOC100487003
		LOC100485265
		LOC100492657
		hoxb9
		dtx2
		LOC100487490
		Xetrov90012740m.g
		Xetrov90005336m.g
		fhl1
		LOC100158459
		rogdi
		cdh24
		numb
		gprc5b-like
		morn2
		dock1
		pou2af1
		slc30a5
		desi1
		myod1
		LOC101733191
		LOC101730418
		aff2-like.1
		lrrc8e
		c4orf33
		nmur2
		Xetrov90027831m.g
		rcor1
		LOC101733166
		fam129b
		Xetrov90011714m.g
		mapk10
		rbm20
		klhdc1
		esam
		edn1
		nxph1
		Xetrov90015620m.g
		LOC100492639-like
		foxo1
		dhrsx-like
		gmpr
		snap25
		Xetrov90024452m.g
		atrx-like
		cdh3
		rab11fip5
		Xetrov90029216m.g
		lhpp
		ccdc124
		ier5l
		reln
		Xetrov90018388m.g
		Xetrov90013411m.g
		lrrc10b
		hnrnpa1
		tbc1d4-like
		plk2
		eps8
		ankrd22
		fndc3b
		slc30a2
		gxylt2
		pou4f1.2
		LOC100490265
		dhrs3
		fastkd3
		odf3
		Xetrov90017736m.g
		Xetrov90018167m.g
		Xetrov90017217m.g
		LOC100495603-like
		hk2
		atp6v0e1
		tmem167b
		sall4
		fopnl-like
		Xetrov90029510m.g
		rrbp1
		thoc3-like
		Xetrov90001216m.g
		spag6
		tnfrsf12a
		hoxc3
		gramd1a
		lipe
		znf574
		ccdc30
		Xetrov90011808m.g
		Xetrov90028227m.g
		Xetrov90022299m.g
		tmem179
		dscam
		ankrd65
		ppp3ca
		LOC100498058
		LOC100498004
		aifm3-like
		Xetrov90018289m.g
		net1
		Xetrov90025970m.g
		col19a1
		focad
		gpnmb
		Xetrov90014938m.g
		LOC549858
		LOC100493992
		Xetrov90019658m.g
		Xetrov90028193m.g
		evx1
		gpr160
		eefsec
		smarcc2
		ccdc149-like
		inha
		LOC101735270
		shf
		tbca
		Xetrov90000674m.g
		Xetrov90026707m.g
		LOC100216133
		cmpk1-like
		Xetrov90011882m.g
		epha10
		LOC100493503-like
		znf622
		pcmt1
		asic2-like.2
		Xetrov90012945m.g
		MGC69416
		LOC101733357
		Xetrov90021173m.g
		utp14a
		gatsl1
		c2orf70
		xrcc2
		znf346
		clip3
		igfbp2
		snn
		cdo1
		actc1
		LOC100489920-like
		LOC100487575
		fars2
		Xetrov90009629m.g
		irx3
		bmper
		Xetrov90013732m.g
		gdf11.2
		znf330
		Xetrov90006997m.g
		c1orf50
		LOC100487355-like
		irf6
		Xetrov90024872m.g
		skap2
		Xetrov90018160m.g
		Xetrov90016118m.g
		rmi1
		Xetrov90002150m.g
		pdgfa
		xnf7-b
		nkd1
		Xetrov90027303m.g
		bmpr1b
		LOC100495536
		elovl5
		senp8
		usp53
		scube2
		dct
		rbm45-like
		Xetrov90021164m.g
		Xetrov90017691m.g
		hic2
		ppp2r5c
		LOC101733611
		ca7
		aaas
		stc2
		mospd1
		camk2d
		dcakd
		vcan
		LOC100497753
		LOC549454
		Xetrov90023979m.g
		Xetrov90030369m.g
		cnrip1
		hdgfrp2
		ogfod2
		LOC100498074
		slc37a4
		vangl2
		homez
		LOC100490953-like
		Xetrov90011713m.g
		LOC734015
		Xetrov90001817m.g
		odf2l
		LOC100493989
		map3k14
		pvrl2
		Xetrov90013368m.g
		LOC101732705
		sox17a
		Xetrov90000618m.g
		ddit4
		fzd8
		tp53bp2
		thumpd3
		hes8
		Xetrov90009124m.g
		hibadh
		Xetrov90024213m.g
		gli3
		slc38a8
		Xetrov90023836m.g
		Xetrov90006732m.g
		krt
		spsb4-like
		rsrc1
		cep83
		Xetrov90019808m.g
		pcdh9
		mast2
		Xetrov90026923m.g
		rtn4
		Xetrov90003572m.g
		lrp8
		LOC101730435
		ssbp3
		fam136a
		galnt9
		limch1-like
		kdm4a
		LOC100488176-like
		enox1
		chmp5
		c4orf32
		c3
		gatm
		Xetrov90003539m.g
		Xetrov90023567m.g
		pdcd11
		ndst3
		dao
		fat1
		myadm
		ccser1
		LOC101732283
		LOC101730541
		drc1
		LOC100486615
		lrp1b
		slc23a2
		ube2c
		Xetrov90017593m.g
		car15
		pon2
		LOC100493061
		LOC100496116
		acta2
		Xetrov90014619m.g
		Xetrov90011013m.g
		Xetrov90007520m.g
		Xetrov90029974m.g
		paip1
		per3
		ppil4
		Xetrov90028356m.g
		LOC100485780
		lgalsl
		ror2
		LOC100498157
		mpp7
		znf706.2
		serinc2
		kcnip2-like
		acta1
		slc35a3.2
		trim69.2
		arhgap1
		hmgb3
		rd3l-like
		hipk3
		wsb1
		gpsm1
		micu3-like
		b4galnt1
		Xetrov90023285m.g
		adamtsl4
		fam78b
		ddx10
		atf6
		c7orf55
		hoxc13
		inf2
		set
		klf5
		rft1
		mab21l2
		htra1
		kif5c
		pex5l
		hmg20a
		LOC100493381
		Xetrov90030956m.g
		actn1
		agtr1
		tnfaip8
		kat2b
		Xetrov90016198m.g
		met
		grin2a
		pnkp
		foxa4
		retsat
		LOC100170488
		LOC101731170
		myh9
		Xetrov90003119m.g
		gfpt1
		pcdh15
		paip2b
		Xetrov90016632m.g
		Xetrov90001070m.g
		LOC100145065
		dpf1
		Xetrov90026967m.g
		LOC101732569
		eif3e
		grk7
		sesn2
		clmn-like
		pax6
		Xetrov90001375m.g
		pdk1
		ncan
		myt1
		trpm5-like
		ip6k2
		LOC100490257-like
		arhgap22-like
		Xetrov90016287m.g
		fbxo47
		fam120b
		myo3b-like.1
		Xetrov90017991m.g
		Xetrov90004028m.g
		bsnd
		smarca4
		Xetrov90030065m.g
		c1orf216
		Xetrov90005715m.g
		eomes
		kcnn1
		ccnj
		Xetrov90004970m.g
		slc4a1
		bsdc1
		LOC100124862
		ggt7
		LOC101732322
		gosr1
		ocm
		gpatch8-like
		Xetrov90013398m.g
		Xetrov90007257m.g
		sox4
		znf598
		Xetrov90018007m.g
		hcrtr2
		alkbh5
		Xetrov90013257m.g
		LOC101733385
		LOC100494680
		fam217b
		kiaa0355-like
		hemk1
		pcca
		Xetrov90004817m.g
		Xetrov90018721m.g
		galntl6-like
		LOC100489540
		negr1
		Xetrov90025740m.g
		rab36
		smndc1
		celsr2
		spry2
		emilin2
		cpn1
		tmem50b
		mlxip
		LOC100487225
		bod1l1
		pgp
		nop2-like
		adamtsl5
		mettl23
		pdzrn3-like.2
		atxn2
		Xetrov90029480m.g
		ilvbl
		Xetrov90017247m.g
		ncoa3
		Xetrov90016846m.g
		shq1
		LOC100495369
		zfyve28-like.1
		arhgef38
		rps18
		srrm3
		LOC100145155
		tk1
		nhlrc2
		Xetrov90016928m.g
		Xetrov90009641m.g
		Xetrov90030082m.g
		pitx1
		clvs1
		ppp1r12a-like
		acy3
		Xetrov90025879m.g
		LOC100170576
		itpr3
		spc24
		lrp1
		Xetrov90002949m.g
		cdhr2
		LOC100497074
		abcc4
		ccnt2
		nodal
		lgals8
		amelx
		arhgdia
		Xetrov90001212m.g
		mmp1
		auts2
		LOC100491165-like
		lrpprc
		LOC100498075-like
		kcnmb4
		fcho2
		sncb
		slc25a30
		pou2f1
		pik3r1-like
		ahdc1
		Xetrov90003745m.g
		mrps18b
		entpd6-like
		Xetrov90017990m.g
		Xetrov90025924m.g
		vps9d1
		coro2a
		Xetrov90001028m.g
		grm7
		rab31
		Xetrov90018449m.g
		Xetrov90001738m.g
		rbm39
		Xetrov90021165m.g
		zswim4
		LOC100497060
		llgl2
		lhx5
		slc13a2
		LOC100493938-like
		Xetrov90016197m.g
		upk3b
		sec22l2
		Xetrov90000811m.g
		Xetrov90028484m.g
		apcdd1
		capn8
		gad1.2
		Xetrov90027661m.g
		brd4
		osr2
		stxbp3
		fkbpl
		mpzl1-like
		dcaf11
		gca
		cers6
		atp6ap1l
		tecpr2-like
		n4bp2
		LOC100496511
		golga1-like
		alk-like.2
		dlg3-like.2
		lyst
		Xetrov90030968m.g
		stard10
		baf-l
		prkd1
		LOC100488209
		znf534
		mmp17
		unc5b-like
		Xetrov90017135m.g
		LOC100127586
		LOC100492379-like
		ca14
		lpgat1
		nr2c2
		dab2-like
		Xetrov90013495m.g
		tdgf1.2
		gpm6a
		prrc2c
		LOC100216076
		fanca
		myl2
		rpl31
		ttc9
		usp38
		Xetrov90011758m.g
		med18
		LOC100495677-like
		Xetrov90016436m.g
		Xetrov90007981m.g
		rnd3
		hpgd
		strbp
		LOC100493787
		ing3
		nr5a2
		lrrc1
		Xetrov90006464m.g
		kcnq4
		six6
		mmel1
		Xetrov90011274m.g
		Xetrov90027200m.g
		Xetrov90016931m.g
		mga
		Xetrov90014817m.g
		il5ra
		LOC100492203
		LOC100488540
		ube3d
		mn1
		cdh1
		traf2
		hnf4g
		LOC100127792
		pcsk1
		Xetrov90030861m.g
		foxd4l1.1
		foxh1
		evx2
		LOC100495764
		LOC100145165
		ptcd3
		Xetrov90011277m.g
		megf8
		foxn1
		sdc4
		cxcl12
		sh3bgrl2
		zmym6nb
		tll1-like.1
		pou6f2
		apaf1
		Xetrov90018049m.g
		tmc6-like
		Xetrov90025638m.g
		col4a5-like
		sppl3
		ccdc88a-like
		Xetrov90012723m.g
		abcb5
		nmt2-like
		lsm4
		lgals4
		LOC100497582
		Xetrov90004448m.g
		dnajb6
		LOC100488384-like
		vps13a
		wbp4
		LOC100488893
		ccdc56
		tjp2
		ctsd
		Xetrov90020888m.g
		Xetrov90005776m.g
		unc119
		Xetrov90030975m.g
		setd3
		tgif1
		mcm3
		tef
		vax2
		rfx2
		bmpr1a
		Xetrov90022522m.g
		ebf3-like
		mex3d
		cd151
		LOC100493271
		tagln2
		usp4
		Xetrov90018650m.g
		npm3
		mlycd
		Xetrov90028462m.g
		kcnk6
		cuedc1
		Xetrov90005150m.g
		LOC100487899-like
		prdm5
		bbs9
		cenpe-like
		Xetrov90027262m.g
		tfap2c
		LOC100490477
		rictor-like
		LOC101734213
		Xetrov90014351m.g
		wdr18
		tyro3
		med25
		zmynd8-like
		wnk3
		kcnk5
		Xetrov90018470m.g
		tmtops.2
		aknad1
		dnajc6
		cdk5r1
		lins-like
		dennd2c
		col5a1-like
		sympk
		mybpc1
		LOC101731882-like
		elovl7
		itpkc
		rcc1
		Xetrov90011002m.g
		sp5l
		atxn7l1-like
		Xetrov90019908m.g
		mnx1
		fam159a
		Xetrov90023063m.g
		spint2
		ednrb
		c9
		map4k5
		dusp26
		gdf10
		pfkp
		Xetrov90017177m.g
		loh12cr1
		dusp6
		mcoln2-like
		pign
		alg3
		epas1
		rasgef1a
		mc5r
		Xetrov90013729m.g
		wnt9b
		sbno1
		anxa8
		ccnd2
		Xetrov90024435m.g
		grk6-like
		fscn2
		Xetrov90004986m.g
		Xetrov90012883m.g
		Xetrov90012666m.g
		Xetrov90003879m.g
		ubp1
		LOC101733993
		zbtb10
		Xetrov90016914m.g
		pim3
		myb
		ripk4
		crx
		tmem17-like.2
		Xetrov90025741m.g
		Xetrov90016841m.g
		kitlg
		immp1l
		foxb1
		rhou
		ephx4
		Xetrov90020385m.g
		Xetrov90017398m.g
		vstm4-like
		LOC100498470
		tnfrsf21
		mapk8ip1
		cyfip2
		maea
		LOC100135382
		ass1
		abca2
		LOC101731931
		tmem132b
		plxna1
		LOC100492224-like
		LOC100497730
		sec23ip
		fgf16
		arsg-like
		Xetrov90015393m.g
		gch1
		LOC100145095
		rassf3
		nefl
		Xetrov90008966m.g
		adamts5
		slco4c1
		slc25a23
		LOC101733542
		ncbp2
		Xetrov90020676m.g
		Xetrov90024087m.g
		rab6a
		tead4
		LOC100488885-like
		hes2
		hnrnpc
		LOC100487498
		ccdc96
		il1r2
		Xetrov90016447m.g
		ndst1
		gldc
		furin
		Xetrov90020471m.g
		sema3f
		polr2a
		LOC100487567-like
		LOC100485936
		osbpl11
		Xetrov90013709m.g
		Xetrov90019250m.g
		ctdsp1
		hoxc4
		chst14
		dnah11-like.1
		Xetrov90002289m.g
		cep85l
		impad1
		fmnl3-like
		axin2
		man1b1
		commd1
		lfng
		Xetrov90026068m.g
		wdr26
		Xetrov90025560m.g
		LOC101731838
		ghdc-like
		pkhd1
		nrp1
		ung
		trim36
		LOC100495218-like
		runx1t1
		gjb2
		naalad2
		lypd6
		prdm14
		LOC549932
		cdc42
		mterfd2
		Xetrov90006929m.g
		slc6a14.1
		irx4
		ndfip2
		aatf
		olfm4
		usp32
		Xetrov90004956m.g
		alox5ap
		sall1
		hic1
		hepacam
		xpo1-like
		csnk2a2
		LOC100485113
		LOC100488945
		fezf2
		itga8
		hes5.2
		Xetrov90005906m.g
		Xetrov90017434m.g
		cnr2
		LOC100486483
		skida1
		ccdc108
		smo
		ak3
		cpne4
		klf2
		loc398404
		pard6b
		hps4
		LOC101733384
		LOC549413
		fam188a
		birc2
		sh3rf3
		morn1
		Xetrov90007703m.g
		LOC100158618
		birc6-like.1
		wisp3
		adamts6
		Xetrov90016714m.g
		pfas
		nsun3-like
		snca
		cndp1
		Xetrov90007767m.g
		rph3al
		Xetrov90008963m.g
		Xetrov90019984m.g
		prdx6-like
		foxi2
		cd97
		p2ry10
		2008-03-01
		znf238.2
		f12
		stard3
		Xetrov90013063m.g
		fam174b-like
		kcnd3
		sebox
		Xetrov90018008m.g
		wdr86
		pfkfb2
		Xetrov90021413m.g
		rab34
		Xetrov90016115m.g
		b3galt1
		amotl2-like
		LOC100496061-like
		Xetrov90017068m.g
		c1orf27-like
		znf830
		LOC101732585
		clk3
		LOC101732328
		socs3-like.1
		Xetrov90025913m.g
		Xetrov90017662m.g
		Xetrov90016820m.g
		adcyap1r1
		plekha8
		LOC101734809
		slc2a12
		myom2
		Xetrov90011304m.g
		LOC100497564
		gmnn
		Xetrov90028230m.g
		stx18
		atp8b1
		prr18
		Xetrov90007243m.g
		pik3r5
		hes3.3
		bcdin3d
		uvrag
		Xetrov90025678m.g
		tnrc6a-like
		LOC101730705
		LOC100495801-like
		arglu1
		LOC548809
		Xetrov90005750m.g
		slc29a2
		ssh1-like
		gucy2f
		pax2
		rbm22
		2008-09-01
		por-like
		Xetrov90024649m.g
		rpl5
		LOC100487395
		myo3b-like.2
		adamtsl3
		suv39h2
		gdf6
		arhgap24-like
		cdk13
		dysf-like
		svop
		Xetrov90002300m.g
		fbxo25
		Xetrov90008814m.g
		sema3a
		Xetrov90002982m.g
		rxra
		Xetrov90018982m.g
		znf236
		gab3
		crabp1
		igfbp5
		Xetrov90028376m.g
		hbp1
		tox3
		mxi1
		Xetrov90021603m.g
		ephb4
		mtmr7-like
		Xetrov90008234m.g
		LOC733880
		rapgef1
		gdpd2-like.1
		lyn
		zdhhc7
		polr2k
		ifngr1
		LOC100496229
		abcc5
		entpd2
		slc18a2-like.1
		mamdc2
		mef2bnb
		LOC100495015
		slx4ip
		btbd6
		spata5l1
		eif3d
		LOC100485387-like.1
		wnt3a
		pygm
		Xetrov90000268m.g
		fbxl12
		duox1
		gdf2
		acsbg2
		zfyve27
		mrpl22
		srsf3
		aes
		enpp2
		g6pc-like.1
		tmem126a
		efcab10-like
		LOC100486247
		macrod2-like
		Xetrov90000311m.g
		pitx3
		tbcel
		crocc
		Xetrov90009938m.g
		sdc3
		il1rapl2
		hook2-like
		LOC100497509
		Xetrov90009762m.g
		ncoa2
		c3orf58
		Xetrov90024170m.g
		cdkal1
		grk5
		Xetrov90022686m.g
		sntb2
		myo1h
		Xetrov90025381m.g
		Xetrov90005353m.g
		Xetrov90027900m.g
		prep
		gabra5-like
		LOC100496897
		scube1
		rapgefl1
		LOC101731818
		Xetrov90015686m.g
		Xetrov90015421m.g
		LOC394967
		LOC100494476
		zfp64
		LOC100495077
		rax
		rap2b
		Xetrov90022298m.g
		nav3
		hdac9
		admp2
		pkn1-like
		ppfia2
		Xetrov90004151m.g
		camkv
		tbl1xr1
		LOC447963
		Xetrov90013364m.g
		mob3a
		nr2f6
		eif3m
		Xetrov90011941m.g
		LOC100493594-like
		fam5c
		cntln-like
		pptc7
		LOC100494487
		dclk3
		Xetrov90014107m.g
		lphn1-like
		Xetrov90028367m.g
		zcchc6
		cpsf4l
		thumpd2
		c10orf118-like
		tgm3
		nedd9
		greb1
		Xetrov90003037m.g
		cldn6.1
		ddx39b
		neurl1
		sap30l
		rab11fip2
		cenpl
		c2
		MGC75714
		Xetrov90019340m.g
		Xetrov90006970m.g
		rgs18
		slc35b1
		Xetrov90021815m.g
		LOC100495427-like
		Xetrov90005767m.g
		Xetrov90019084m.g
		sytl5
		btbd3
		spata18-like
		kif26b-like
		uncx
		wdr48
		msx2
		bptf
		plch1-like
		LOC100487553
		amot
		ddx23
		Xetrov90000766m.g
		mllt1
		rgs6-like
		ankrd6
		Xetrov90017313m.g
		Xetrov90028285m.g
		psmc5
		usp9x
		lamb3-like
		hs6st1
		Xetrov90014824m.g
		pcdh8
		s100p
		LOC100491706-like
		chmp6
		tmod3
		LOC100492529
		Xetrov90018730m.g
		Xetrov90000521m.g
		LOC100135109
		tdgf1.1
		mmp16
		cer1
		Xetrov90011965m.g
		LOC101731708
		Xetrov90016316m.g
		cers5
		LOC100487296
		Xetrov90027353m.g
		Xetrov90012184m.g
		LOC100496311-like
		arhgef7-like
		LOC101733512-like
		s100a11
		grb14
		calhm2
		rp1l1
		gins1
		Xetrov90016206m.g
		myo5b
		cadps2-like
		lin52
		cnih1
		lrfn3
		Xetrov90014130m.g
		rasal1
		Xetrov90013176m.g
		chd3
		LOC101730995
		Xetrov90020207m.g
		kifc3
		dhx16
		Xetrov90009691m.g
		Xetrov90023765m.g
		LOC100497175-like
		gpr124
		mknk2
		rhov
		Xetrov90017192m.g
		spata6l
		Xetrov90008043m.g
		elavl4
		iqcc-like
		ikzf5
		ezr
		LOC100486139
		fpgs
		inhbc.1
		atp1b1
		pcsk2
		cngb3
		twistnb
		Xetrov90006850m.g
		fam171a1
		btg1
		Xetrov90003677m.g
		dip2a
		LOC100497499-like
		nfu1
		znf532
		nek3
		slc25a18
		stard13
		rnf220.1
		phf12
		smc3
		dmrt1
		tmem170b
		midn
		bcl11b
		Xetrov90016210m.g
		Xetrov90008374m.g
		Xetrov90028740m.g
		dntt
		vegfb
		mrpl41
		Xetrov90012852m.g
		cdh2
		cldn6.2
		tada2b
		Xetrov90018507m.g
		sec61g
		LOC100486057
		stmnd1
		Xetrov90029511m.g
		c15orf41
		arl8b
		cdc73
		spata20-like
		usp20
		alcam
		gria3
		bak1
		egf
		ddhd1
		slitrk5-like
		nodal2
		LOC101732270
		rnf222
		ccdc50
		rev3l
		Xetrov90008232m.g
		LOC100491764
		LOC101731280
		Xetrov90021637m.g
		LOC100496216
		h1fx
		srp72
		fut8
		LOC100496857-like
		sod2
		MGC69520
		pax5
		Xetrov90004404m.g
		cyfip1
		2010-09-01
		il16
		emilin1
		mal-like.2
		mci-like
		Xetrov90022202m.g
		LOC100491589
		Xetrov90027659m.g
		sox3
		Xetrov90007138m.g
		b4galt6
		LOC100498032
		tle4
		mixer
		Xetrov90014690m.g
		LOC100487080-like
		esyt1
		abra
		dlgap4
		ccdc57
		mpdz
		pank4
		usp12
		tspan7
		LOC101731874-like
		Xetrov90025771m.g
		pwwp2b-like
		Xetrov90004753m.g
		ccdc177
		herpud1
		LOC101734781
		nrip1
		Xetrov90009699m.g
		pitx2
		Xetrov90025415m.g
		pigm
		mag-like
		wnt9a
		LOC100487198
		gna14
		prkaa1
		mst1r
		eya1
		LOC100145154
		LOC101733909
		fam219b
		LOC101732167
		tbx3
		rprc1-like
		arl4c
		LOC550042
		asns
		agk
		snx3
		skor1
		LOC100487334
		usp3
		LOC496805
		gtdc1
		trabd2b
		edar
		Xetrov90001553m.g
		spef1
		hibch
		Xetrov90018561m.g
		Xetrov90007883m.g
		ercc1
		tmem47
		ptprt-like
		tmem158
		pou3f1
		col5a2
		nrl
		znf750
		Xetrov90024058m.g
		pqlc1.1
		syt1-like
		LOC100497390
		rpsa
		Xetrov90005621m.g
		Xetrov90003710m.g
		Xetrov90027547m.g
		bcam
		slc24a3
		Xetrov90029981m.g
		pank1-like
		LOC100488065
		Xetrov90000945m.g
		LOC100488028-like
		rpl22l1
		lhfpl4
		aagab-like
		gatad2a
		rln3
		mef2c
		chst10-like
		rab23
		st6gal2
		smad4.1
		c18orf21
		eef1a1o
		arhgef6
		LOC100487746
		lyrm2
		Xetrov90002803m.g
		Xetrov90011504m.g
		usp49
		nfat5-like
		mvb12b
		cops5
		arhgap23
		gad1-like
		rimklb-like
		Xetrov90024728m.g
		tusc2
		Xetrov90016701m.g
		LOC100486299
		Xetrov90021853m.g
		LOC100493399
		Xetrov90008625m.g
		LOC100497254-like
		anxa7
		gja1
		LOC101734293
		tmem8a-like
		LOC100487159-like
		twf2
		rnf11
		bnc2
		hyal1
		LOC101732882
		erf
		Xetrov90028536m.g
		Xetrov90001572m.g
		adamts15
		npb
		zbtb18
		hgfac
		LOC100145695
		tcf3
		fstl4
		Xetrov90015733m.g
		Xetrov90019554m.g
		sin3a
		Xetrov90021077m.g
		prkg2
		apbb2
		arl13b
		mgat5
		txn
		Xetrov90014742m.g
		lama2
		rpl29
		Xetrov90023394m.g
		Xetrov90014728m.g
		Xetrov90018698m.g
		ccdc117-like
		sh2d3c-like
		krt18
		lcmt1
		sh3pxd2b
		Xetrov90000688m.g
		cmip-like
		Xetrov90030750m.g
		Xetrov90011575m.g
		LOC101735240
		ermn
		Xetrov90017162m.g
		map2k6
		ccnd1
		gata6
		Xetrov90024449m.g
		col9a2
		LOC100498211-like
		eps8l2-like
		egfl8
		rbm12b
		hgd
		g0s2
		dnal1
		kng1
		cenpv
		Xetrov90023739m.g
		LOC100490325
		LOC100486686
		Xetrov90015460m.g
		ipmk
		chsy1
		LOC496503
		kiaa0430
		atp6v0a1
		shisa7
		mon1a-like
		barx1
		LOC100490725
		klhl32
		hoxc11
		LOC101733845
		Xetrov90027613m.g
		guca1b-like
		fign-like
		khsrp
		trub1
		tmco1
		rsrc2
		eif2a
		fbxl14-like
		LOC100488469
		Xetrov90002906m.g
		rspo3
		rnmt
		ubtd1
		tll1-like.2
		mgea5
		chuk
		zbtb22
		sfrp1
		LOC101731761
		lsm1
		cuedc2
		Xetrov90013393m.g
		ltbp1
		frzb2
		scaf4
		tmem182-like.2
		LOC100496022
		larp4
		st6galnac2
		dapk3
		rab15
		hrh2
		degs3
		rab3a
		LOC733978-like
		Xetrov90018708m.g
		anapc10
		cldn4
		tfam-like
		Xetrov90014586m.g
		nacc1
		Xetrov90002832m.g
		nrap
		shfm1
		Xetrov90030126m.g
		Xetrov90007225m.g
		rfx3
		setd4
		LOC101730829
		Xetrov90030578m.g
		plcb4-like
		acss3
		rere
		foxc2
		tmed1
		daam1-like
		kiaa1217-like
		znf462-like
		LOC100497727
		fam160a1-like
		cyp26a1
		nek2-like.2
		Xetrov90025505m.g
		gng13
		msi1
		rapgef6
		nkx2-1
		mb21d2
		gfm2-like
		cyyr1
		fadd
		pcdh7
		Xetrov90028282m.g
		LOC100493268
		LOC100496183
		Xetrov90013369m.g
		flrt1
		fam5b
		nexn-like
		abr
		myo1c-like
		samd4b-like
		LOC101734421
		Xetrov90022661m.g
		Xetrov90013317m.g
		agbl1-like
		rad23b
		sstr4
		fezf1
		cdc42se2-like.1
		cs
		sh2d4a
		crebrf-like
		plxdc1
		LOC100492996
		nkx2-8
		abo-like.1
		LOC101731089
		vezf1
		fam222b-like
		Xetrov90030195m.g
		Xetrov90015362m.g
		adra2b
		fzd6
		asb9
		flvcr2
		LOC100487499
		tti2
		Xetrov90021367m.g
		epha7-like.1
		dtd1
		Xetrov90003050m.g
		LOC100144990
		cebpd
		sox14
		kpna2
		s1pr3
		igsf9b-like
		LOC100494969-like
		Xetrov90013907m.g
		Xetrov90020589m.g
		Xetrov90007537m.g
		LOC101732807
		pigk
		LOC100489852
		pkp4-like.1
		Xetrov90021541m.g
		LOC100135404
		mmp28
		Xetrov90015494m.g
		Xetrov90002192m.g
		ppfia1
		Xetrov90005518m.g
		s1pr5
		Xetrov90019198m.g
		rbmx-like
		tiam1
		mast4
		tmed10
		MGC75753
		b4galt3-like.1
		alx1
		Xetrov90012894m.g
		Xetrov90001821m.g
		lmtk2
		rhog-like.1
		plxna4-like.1
		mrpl3
		Xetrov90013951m.g
		dbn1
		Xetrov90021838m.g
		ibtk-like
		ttc27
		ctdsp2
		Xetrov90022161m.g
		apba2-like
		ndst2
		jph1
		pik3r4
		dyrk3
		sgpp2
		rai1-like
		snap23
		ebf1-like
		atf7ip-like
		akap2
		Xetrov90006396m.g
		cpeb1
		LOC100485259
		jam3
		ccrn4l
		LOC100486127-like
		stk38l
		ppih
		LOC100486204-like
		Xetrov90011369m.g
		gpa33
		tet2
		clcn3
		ppm1d
		gsc
		Xetrov90003550m.g
		ube2v2
		tmem110
		mapk15
		zbtb8a.1
		p2ry12-like
		blnk
		fnip2-like
		nova1
		Xetrov90002952m.g
		upk1b
		fam181b
		Xetrov90014659m.g
		otx1
		LOC100491886
		auh
		Xetrov90023524m.g
		LOC101731473
		LOC100486040
		LOC100497789-like
		hipk1
		max
		pomgnt1
		hes7.2
		Xetrov90016415m.g
		Xetrov90007732m.g
		LOC100491044
		Xetrov90007552m.g
		gdf3
		pgm3
		fbxw4-like
		nkx1-1
		amhr2
		LOC100125166
		igf2bp3
		tspan2
		cops8
		socs7
		Xetrov90023962m.g
		nrn1
		LOC101732553
		itgb7
		sdc2
		pip4k2b
		slbp
		Xetrov90026828m.g
		ripply2.1
		cbx8
		Xetrov90016020m.g
		stk40
		Xetrov90029688m.g
		kazn
		LOC100492268-like
		vash2
		prkx-like
		krt19
		kmt2a
		Xetrov90016940m.g
		cnpy2
		ralgapa1
		lrrc8c
		LOC101731041
		Xetrov90011313m.g
		ptger4
		nwd1
		LOC100489807
		naprt
		Xetrov90013222m.g
		lrba
		cap2
		plekho1-like
		zbtb7b
		trmt5-like
		fxr1
		slc35b3
		Xetrov90008968m.g
		marveld2
		rap1a
		peli2
		hdac2
		rbms1
		c9orf9
		itgb1
		gemin6
		ano5
		lmo4.1
		pkdcc.1
		map2k1
		Xetrov90028393m.g
		sla-like
		nos2
		nans
		tcf25
		dusp11.2
		LOC100495066-like
		nr2f5
		Xetrov90025611m.g
		nrf1-like
		zic3
		fabp4
		Xetrov90017462m.g
		gpd1l
		slc7a14
		Xetrov90007617m.g
		enc1
		p2ry2
		gmcl1
		morn3
		Xetrov90008912m.g
		ssh3
		chst4
		ralgps2-like
		gtf2h2
		prnp
		chmp4b
		lrsam1
		fntb
		LOC100490556
		hbz
		pmm1
		dusp1
		Xetrov90015872m.g
		p2ry11
		foxo3
		mef2a
		pspc1
		mxra8
		Xetrov90020413m.g
		trdmt1
		cpe
		lsm11
		LOC101732198
		scimp
		gcnt3
		tfap2a
		shox2
		pls3
		LOC100487263
		Xetrov90026137m.g
		ptdss2
		foxi1
		mespa
		LOC100485974-like
		ddit4l
		clca3p-like
		rabgap1l
		Xetrov90024446m.g
		vprbp-like
		palm
		Xetrov90018194m.g
		ankle2-like
		fcgbp
		tmem200c-like
		amy2a
		cdh5
		tfeb
		cpamd8
		Xetrov90006233m.g
		LOC100487086
		ppp1r3g
		galnt16
		lbx1
		dars
		c6orf106
		irx2
		cant1
		Xetrov90016865m.g
		rab4b
		c10orf35
		Xetrov90007377m.g
		Xetrov90003426m.g
		slc9a3r2
		Xetrov90013296m.g
		gria1-like.2
		LOC100485859
		Xetrov90028672m.g
		Xetrov90017333m.g
		LOC100216037
		Xetrov90018004m.g
		LOC100495146-like
		Xetrov90006442m.g
		znrf3
		LOC100486024
		LOC100497839
		ppp1r1c-like
		nkx2-6
		t2
		rnf11.2
		Xetrov90000944m.g
		myo6-like
		rab8a
		gata4
		ccdc153-like
		rsad1
		foxd2
		LOC101734724
		ago2
		rhoc
		Xetrov90014751m.g
		Xetrov90013955m.g
		LOC100494894
		fat3-like
		egr2
		atp8a1
		tnfrsf11a
		LOC100485787
		Xetrov90009525m.g
		Xetrov90020064m.g
		sema3f-like.1
		slc5a9
		ppp1r7
		Xetrov90009560m.g
		nceh1
		fam69c
		fam83b
		helq-like
		ppp1r16b
		chchd10
		stat1
		megf10
		kat8
		gmppb
		fchsd1
		mdm1
		Xetrov90020057m.g
		Xetrov90028822m.g
		kdm3a-like
		sort1
		LOC100485068
		crisp3
		asnsd1-like
		runx1
		cd99l2
		neurog3
		slc6a5
		LOC100494871
		crat.2
		hnrnpu
		Xetrov90012188m.g
		LOC780283
		Xetrov90007761m.g
		adamts10-like
		adh6
		e2f8
		LOC101730709
		mcm6
		hnrnpr-like
		foxp4
		crabp2
		LOC100492972-like
		hrh3
		LOC100490936
		mertk
		rnf34
		eftud1-like
		hmcn2
		Xetrov90014822m.g
		rapgef5-like.1
		LOC100485766-like
		folr1
		dnaja4.2
		Xetrov90029771m.g
		LOC100488895
		wnt11b
		nbeal2
		LOC100036701
		Xetrov90030066m.g
		ctsa
		Xetrov90022605m.g
		c20orf27
		uxs1
		Xetrov90011417m.g
		acer3
		olig4
		c8a
		tfec
		LOC100495237
		Xetrov90027248m.g
		Xetrov90023584m.g
		Xetrov90014420m.g
		LOC100170494
		ptpn22-like.2
		fer
		cdk5rap3
		LOC100493811-like
		hyi
		mfsd8
		hyal4
		abhd17a
		Xetrov90026135m.g
		myos-like
		vdr
		kcnj14
		Xetrov90030245m.g
		Xetrov90029257m.g
		zic2
		Xetrov90022284m.g
		med20
		dazap2
		Xetrov90008310m.g
		Xetrov90002034m.g
		epn1
		Xetrov90022529m.g
		adcy6
		onecut1
		LOC100488523
		mgarp-like
		lin28a
		Xetrov90024937m.g
		Xetrov90000239m.g
		hes7.1
		art5
		Xetrov90000718m.g
		stx8
		Xetrov90010388m.g
		hsd17b13
		pou3f2
		lpar1
		LOC100493841
		Xetrov90000829m.g
		ttpal
		xbp1
		Xetrov90023554m.g
		Xetrov90017428m.g
		kiaa1755-like
		exoc5
		slc6a6
		ckap4
		uck2
		foxl1
		zmym2
		LOC101730599
		prex2
		ccdc11
		rhobtb1
		eef1g
		acmsd-like
		tnni2
		psmd14
		wdpcp
		lrrc10
		lingo3-like
		Xetrov90006134m.g
		lrrk1
		Xetrov90001282m.g
		otof
		stx6
		LOC100494822
		stap2-like
		Xetrov90025043m.g
		LOC100486850-like
		LOC100493468
		pi15
		asxl3
		Xetrov90012236m.g
		tra2a
		col4a1
		Xetrov90021162m.g
		c16orf91
		Xetrov90011803m.g
		srpk3
		LOC100494123-like
		atg5
		LOC100496008
		Xetrov90026656m.g
		LOC100488772
		tango2
		c1orf222
		chmp1b
		sgcz
		Xetrov90004011m.g
		grip1
		jakmip3
		st8sia2
		hist1h1t-like
		arnt2
		fgf14
		larp1
		LOC100496393
		pex19
[truncated: 3,671 more rows]
