# Supplementary material for: Foxh1/Nodal Defines Context-Specific Direct Maternal Wnt/β-Catenin Target Gene Regulation in Early Development
Source: iScience. 2020 Jun 25;23(7):101314. doi: 10.1016/j.isci.2020.101314 (PMC7347983; doi:10.1016/j.isci.2020.101314)
Supplement: Table S2: Correlation between Wnt/β-catenin signaling, Foxh1 and Nodal/TGFβ signaling, Related to Figure 4 — Sheet A: List of nearby genes: Correlation between β-catenin-associated and Foxh1-associated loci at early blastula (stage 7, see Figure 4A). Sheet B: List of nearby genes: Correlation between β-catenin-associated and Foxh1-associated loci at early gastrula (stage 10, see Figure 4B). Sheet C: Correlation between direct maternal Wnt/β-catenin target genes expressed as part of the first surge of expression (stage 8) and β-catenin and Foxh1 co-associated loci (stage 7) (see Figure 4C). Sheet D: Correlation between direct maternal Wnt/β-catenin target genes expressed as part of the second surge of expression (stage 9) and β-catenin and Foxh1 co-associated loci (stage 7) (see Figure 4D). Sheet E: Correlation between zygotic Wnt8a/β-catenin target genes (st. 10) and β-catenin and Foxh1 co-associated loci (stage 10) (see Figure 4E) Sheet F: Correlation between maternal Wnt/β-catenin-regulated genes of the first surge of expression, foxh1-dependent and tgfβ signaling-dependent transcripts (stage 8) (see Figure 4F). Sheet G: Correlation between maternal Wnt/β-catenin-regulated genes of the second surge of expression, foxh1-dependent and tgfβ signaling-dependent transcripts (stage 9) (see Figure 4G). Sheet H: Correlation between zygotic Wnt8a/β-catenin-regulated genes, foxh1-dependent and tgfβ signaling-dependent transcripts (stage 10) (see Figure 4H). [file mmc3.xlsx]

## Sheet: A_mbCat7_FoxH17_overlap
LOC100490675
Xetrov90000009m.g
Xetrov90000013m.g
LOC100488126
Xetrov90000017m.g
Xetrov90000036m.g
Xetrov90000048m.g
Xetrov90000053m.g
Xetrov90000061m.g
Xetrov90000062m.g
Xetrov90000064m.g
Xetrov90000080m.g
Xetrov90000088m.g
Xetrov90000096m.g
Xetrov90000097m.g
Xetrov90000102m.g
Xetrov90000108m.g
Xetrov90000183m.g
rnf24
Xetrov90000225m.g
LOC100485829
avp
Xetrov90000238m.g
Xetrov90000239m.g
Xetrov90000246m.g
Xetrov90000248m.g
Xetrov90000250m.g
vax2
LOC100485993
cyp26b1
c20orf27
LOC100489054
Xetrov90000290m.g
adam33
Xetrov90000311m.g
not
emx1.2
Xetrov90000326m.g
LOC101733694
LOC100491220
LOC100491388
Xetrov90000333m.g
Xetrov90000337m.g
ptcd3
immt-like
rnf103
rmnd5a
cd8a
Xetrov90000358m.g
Xetrov90000372m.g
tnip2
LOC100124771
fgfr3
tacc3
slbp
fam53a
nkx1-1
ctbp1
rnf212
LOC101733112
Xetrov90000413m.g
mrpl35
thnsl2
foxi4.1
Xetrov90000427m.g
hgfac
LOC101731678-like
grk4
LOC100145536
nop14
Xetrov90000452m.g
ldb2
tapt1
prom1
c1qtnf7
Xetrov90000465m.g
cpeb2-like
Xetrov90000469m.g
nkx3-2
rab28
hs3st1
clnk
znf518b
wdr1
LOC101732211
otop1
LOC100493887
stx18
msx1
evc2
wfs1
man2b2
Xetrov90000508m.g
afap1
sorcs2
tbc1d14-like
LOC100489121
Xetrov90000521m.g
Xetrov90000522m.g
dhx15
ppargc1a
gpr125
gba3
kcnip4-like
pacrgl
slit2
LOC100488173
Xetrov90000547m.g
Xetrov90000548m.g
Xetrov90000550m.g
LOC100493503-like
kiaa1239-like
LOC101734689
arap2
LOC101731735
Xetrov90000562m.g
Xetrov90000563m.g
pcdh7
pgm2
tbc1d1-like
Xetrov90000569m.g
klf3
tmem128
LOC100495326
LOC101733203
klhl5-like
Xetrov90000584m.g
Xetrov90000586m.g
Xetrov90000596m.g
pds5a
Xetrov90000606m.g
rbm47
Xetrov90000608m.g
nsun7
apbb2
uchl1
limch1-like
tmem33
slc30a9
bend4-like
atp8a1
grxcr1
guf1-like
Xetrov90000631m.g
gabrb1-like
Xetrov90000637m.g
Xetrov90000638m.g
Xetrov90000639m.g
commd8
atp10d
nfxl1
nipal1
LOC100491488-like
slc10a4
fryl-like
rasl11b
fip1l1
lnx1
Xetrov90000665m.g
gsx2
LOC100124862
kit
kdr
Xetrov90000677m.g
cep135
paics.1
ppat
LOC100488302-like
dlc1
sgcz
tusc3
msr1
fgf20
micu3-like
cnot7
mtmr7-like
pdgfrl
Xetrov90000711m.g
frg1
Xetrov90000717m.g
Xetrov90000718m.g
fat1
mtnr1a
Xetrov90000729m.g
sorbs2
Xetrov90000734m.g
lrp2bp
snx25-like
Xetrov90000745m.g
acsl1
LOC100486222
Xetrov90000750m.g
irf2
trappc11
Xetrov90000759m.g
ing2
cdkn2aip
cldn22
MGC79698
dctd
Xetrov90000766m.g
tenm2-like.1
aga
neil3
Xetrov90000771m.g
spcs3
wdr17-like
glra3
hpgd
fbxo8
cep44
hand2
scrg1
Xetrov90000785m.g
hmgb2
galnt7
LOC101731619-like
Xetrov90000790m.g
galntl6-like
Xetrov90000793m.g
aadat
nek1
sh3rf1
Xetrov90000811m.g
cbr4
Xetrov90000814m.g
Xetrov90000818m.g
ddx60
spock3
tll1-like.1
cpe
klhl2
Xetrov90000829m.g
Xetrov90000830m.g
tma16
npy5r
npy1r
Xetrov90000837m.g
fstl5
rapgef2
fnip2-like
ppid
etfdh
rxfp1
Xetrov90000855m.g
tmem144
fam198b
Xetrov90000859m.g
gria2
glrb
pdgfc
ctso
gucy1b3-like
gucy1a3-like
map9-like
Xetrov90000870m.g
npy2r-like.1
rbm46
LOC100498510
lrat
LOC100485002
plrg1
dchs2
trim2
fhdc1
Xetrov90000895m.g
Xetrov90000896m.g
Xetrov90000903m.g
LOC100486522
pet112
fam160a1-like
Xetrov90000913m.g
lrba
Xetrov90000917m.g
Xetrov90000919m.g
mab21l2
LOC100487296
nr3c2
prmt9
tmem184c
Xetrov90000927m.g
ednra
ttc29-like
Xetrov90000931m.g
pou4f2
slc10a7
znf827
smad1
hhip
abce1
otud4-like.1
frem2
usp38
Xetrov90000961m.g
inpp4b-like.1
inpp4b-like.2
il15
rnf150
Xetrov90000971m.g
tbc1d9
mgat4a
clgn-like
scoc-like
ccrn4l
elf2
mgarp-like
LOC100496726
LOC100495347
LOC101734522
Xetrov90001002m.g
pcdh18
Xetrov90001004m.g
pcdh10
LOC100135109
jade1
pgrmc2
intu
Xetrov90001022m.g
LOC100498452
Xetrov90001024m.g
ankrd50
Xetrov90001028m.g
spry1
bbs12-like
cetn4
il-21
Xetrov90001056m.g
trpc3
bbs7
ccna2
anxa5
lef1
Xetrov90001070m.g
Xetrov90001076m.g
col25a1.2
sec24b
LOC101733401-like
pyurf
c4orf32
Xetrov90001083m.g
pitx2
enpep
elovl6
egf
cfi
pla2g12a
neurog2
Xetrov90001099m.g
LOC100493381
Xetrov90001104m.g
Xetrov90001108m.g
camk2d
arsj
Xetrov90001117m.g
ugt8
LOC100493539
Xetrov90001121m.g
ndst3
sec24d-like.1
usp53
fabp2
pde5a
mad2l1
prdm5
ndnf
tnip3
qrfpr
Xetrov90001142m.g
sgms2
papss1
dkk2
LOC100493511
aimp1
Xetrov90001152m.g
npnt-like
ints12
ppa1
tet2
Xetrov90001164m.g
Xetrov90001167m.g
tacr3
cenpe-like
bdh2-like
nfkb1
LOC101731251-like
Xetrov90001182m.g
ppp3ca
ddit4l
adh1c
h2afz
dapp1
LOC100486839
LOC100487777
LOC100487939
tspan5
Xetrov90001211m.g
Xetrov90001212m.g
unc5c
bmpr1b
Xetrov90001216m.g
Xetrov90001217m.g
pdlim5
LOC100485437
hpgds
atoh1
grid2
Xetrov90001226m.g
Xetrov90001225m.g
ccser1
mmrn1
snca
gprin3
LOC100489122
fam13a
herc3-like
Xetrov90001239m.g
mob1b
rufy3
LOC100487567-like
g3bp2
uso1-like
parm1
LOC100497610
Xetrov90001264m.g
Xetrov90001268m.g
Xetrov90001270m.g
LOC100498069
Xetrov90001274m.g
Xetrov90001275m.g
Xetrov90001278m.g
kdm4b
Xetrov90001282m.g
Xetrov90001284m.g
noa1
LOC100489127-like
timm44
fbn3
cers4-like
tmprss9
timm13
lmnb2
rpl36
LOC100488960
mfsd12
LOC100494408
pias4
dapk3
pip5k1c
hmg20b
dpp9
LOC100487248-like
hdgfrp2
sh3gl1
stap2-like
Xetrov90001344m.g
ebi3
Xetrov90001350m.g
LOC101733659
b4galt1.2
smu1
kcmf1
ikbkap
slc20a2
bmp2k
paqr3
antxr2
prdm8
fgf5
LOC100498045
bmp3
prkg2
Xetrov90001378m.g
LOC100497421-like
hgsnat
ints10-like
csgalnact1
sh2d4a
Xetrov90001389m.g
Xetrov90001390m.g
psd3
LOC100496613
LOC101730777
ubxn8-like
Xetrov90001398m.g
wrn
purg
LOC101732598-like
Xetrov90001404m.g
dusp4
tnks-like
ppp1r3b
nfic
rorb.2
abhd17a
rexo1-like
atp8b3
tcf3
mex3d
LOC100492289
ap1m1
upf1
Xetrov90001430m.g
Xetrov90001431m.g
arrdc2
gak
gadd45b-like
gng7
LOC100487633
pcsk4
apc2
dazap1
gamt
LOC100496389
efna2
midn
cnn1
hmha1
LOC779531
sbno2
grin3b
arid3a
kiss1r
r3hdm4
timm10
Xetrov90001502m.g
Xetrov90001503m.g
Xetrov90001504m.g
Xetrov90001505m.g
Xetrov90001506m.g
LOC100491733
LOC100494186
angptl4
rab11b.2
LOC101733715
LOC100492669
rfx2
mllt1
acer1
anp32c
znf414
myo1f
adamts10-like
LOC100494822
Xetrov90001552m.g
Xetrov90001553m.g
LOC100495756-like
oaz1
ap3d1
Xetrov90001567m.g
mob3a
mknk2
csnk1g2
Xetrov90001572m.g
lage3
arhgef18-like
enc1.2
LOC100496955
Xetrov90001593m.g
Xetrov90001598m.g
pnhd
admp
elavl1
LOC100496215
Xetrov90001633m.g
LOC100489597-like
LOC100491796-like
mier2-like
theg-like
bsg
hcn2
polrmt-like
fstl3
gdf15
LOC101731250
LOC100489128
Xetrov90001692m.g
LOC100488961
ell
fkbp8
crlf1
tmem59l
klhl26-like
crtc1-like
comp
Xetrov90001707m.g
LOC100486422
ptpn13
rasgef1b
enoph1
tmem150c
hsd17b11
Xetrov90001733m.g
tmprss11f-like
uba6-like
cenpc1
epha5
LOC100486686
leprotl1
Xetrov90001752m.g
smim18
rbpms
dctn6
chrnb3
slc26a1
LOC100487782
dnah6
LOC100489200-like
anxa3
Xetrov90001771m.g
fras1
mrpl1
cnot6l
Xetrov90001777m.g
cxcl13
mfhas1
lin54
sec31a
helq-like
LOC100485787
Xetrov90001804m.g
nkx6-1
cds1
wdfy3-like
Xetrov90001808m.g
Xetrov90001809m.g
arhgap24-like
mapk10
hsd17b13
LOC100496714
Xetrov90001817m.g
Xetrov90001819m.g
Xetrov90001821m.g
LOC100490725
LOC101731753
Xetrov90001827m.g
sowahb
2011-09-01
ccni
ccng2
adh6
tmod1-like
tstd2
xpa
foxe1
anp32b
LOC100486893
Xetrov90001852m.g
LOC100487050
ugcg
Xetrov90001861m.g
hsdl2
kiaa1958
snx30
LOC100487203
palm2
slc25a51
tomm5
zbtb5
LOC100494812-like
pax5
LOC101734738
Xetrov90001896m.g
rnf38
LOC100493056
Xetrov90001904m.g
gne
cplx1
pcgf3
Xetrov90001912m.g
LOC100492550
LOC100494334
b3gnt3-like
fcho1
LOC100145701
ccdc124
insr
use1
nwd1
f2rl3
cpamd8
Xetrov90001950m.g
cherp
klf2
gdf3
srp72
hopx
rnf170
hook3-like
Xetrov90001985m.g
trabd2a
dda1
ano8-like
gtpbp3-like
plvap
Xetrov90001997m.g
LOC100491278-like
gatad2a
Xetrov90002013m.g
celf5
ncln
s1pr4
ppap2c
tle2
aes
gna11
LOC100489262
Xetrov90002034m.g
aldh1b1-like
igfbpl1
tmem215
LOC101732945
LOC100485344
LOC100497910
txn
lpar1
musk
svep1
Xetrov90002054m.g
LOC100170420
Xetrov90002058m.g
Xetrov90002059m.g
grin3a-like
ddx58
ccdc171
LOC100493452
Xetrov90002078m.g
bnc2
cntln-like
sh3gl2
Xetrov90002082m.g
Xetrov90002084m.g
haus6
dennd4c-like
LOC101733219-like
opn3
acer2
slc24a2
LOC549668
Xetrov90002098m.g
focad
LOC101733073
abca1
slc44a1-like
Xetrov90002109m.g
tmem38b
znf462-like
klf4
mtap
cdkn2b
dmrta1
Xetrov90002123m.g
Xetrov90002125m.g
Xetrov90002126m.g
caap1-like
LOC100036702
mob3b
LOC101731166-like
LOC100490647-like
LOC100490304-like
lingo2
Xetrov90002150m.g
psip1
LOC100488523
cer1
zdhhc21
nfib
mpdz
Xetrov90002184m.g
tyrp1
Xetrov90002188m.g
ptprd
LOC101733570
Xetrov90002192m.g
gldc
kiaa2026
LOC100497789-like
mlana-like
ermp1
kiaa1432-like
pdcd1lg2
plgrkt
rflb
cdc37l1
Xetrov90002214m.g
slc1a1
glis3
rfx3
crygb
kiaa0020
vldlr
Xetrov90002230m.g
dmrt2
dmrt3
dmrt1
LOC100145154
foxd4l1.1
foxd4l1.2
pip5k1b-like
MGC76064
apba1-like
ptar1
mamdc2
klf9
trpm3-like
tmem2
abhd17b
gda-like
zfand5
aldh1a1
anxa8
rorb
Xetrov90002278m.g
LOC100487522
c9orf41
Xetrov90002282m.g
Xetrov90002283m.g
LOC101730423
LOC100494124
Xetrov90002289m.g
foxb2
vps13a
gna14
gnaq
psat1
tle4
Xetrov90002300m.g
tle1
MGC147600
LOC100492437
gkap1
hnrpk
rmi1
slc28a3
ntrk2
agtpbp1
naa35
zcchc6
gas1
dapk1
ctsv
fbp1
Xetrov90002328m.g
Xetrov90002329m.g
fancc
ptch1
ercc6l2
hsd17b3
slc35d2
habp4
cdc14b
tdgf1.2
tdgf1.1
LOC100486200
sass6
cntnap4
LOC100216076
LOC100487003
Xetrov90002362m.g
s1pr3
cks2
Xetrov90002377m.g
gadd45g
LOC100486534
syk
auh
nfil3
ror2
sptlc1
cdc42se2-like.1
rabggta
LOC100486385
rec8
irf9
psme2
dcaf11
cebpe
homez
cmtm5
thtpa
lrrc16b
mrpl52-like
mmp14
rbm23
haus4
c14orf93
psmb11
LOC101731310
Xetrov90002450m.g
nrl
slc7a7
LOC548369
Xetrov90002473m.g
Xetrov90002477m.g
Xetrov90002493m.g
Xetrov90002509m.g
abhd4
trac
Xetrov90002514m.g
Xetrov90002552m.g
Xetrov90002553m.g
LOC100485499
LOC100486694
mettl3
rab2b
chd8
supt16h
LOC100490306
LOC100490136
ttc5
nop10
slc12a3.2
LOC100496153
LOC100488351
Xetrov90002622m.g
LOC100491436
LOC100486785
LOC101731461
mettl17
LOC100485265
hnrnpc
LOC100495683
LOC100498627
znf219
aplnr
smtn
selm
Xetrov90002649m.g
LOC101730219
pole-like
pes1
gal3st1
mtfp1
gatsl3
Xetrov90002666m.g
MGC107841
ascc2
cabp7
nf2
ap1b1
LOC100145050-like
LOC100491156-like
sart3
MGC75582
tbx3
Xetrov90002702m.g
tbx5
rbm19
lhx5
sds
ficd
LOC100494784
trim36
LOC100145581
ythdc2-like
mcc
Xetrov90002730m.g
dcp2
reep5
srp19
apc
epb41l4a
Xetrov90002738m.g
LOC100490743
wdr36
slc25a46
Xetrov90002743m.g
man2a1
pja2-like
fer
fbxl17
efna5
nudt12-like
ppip5k2
pam-like
slco4c1
st8sia4
Xetrov90002766m.g
LOC100145473
selplg-like
Xetrov90002771m.g
ssh1-like
usp30
ung
acacb
foxn4
myo1h
kctd10
mvk
Xetrov90002789m.g
Xetrov90002790m.g
fam222a
LOC100493091
gltp
Xetrov90002797m.g
ankrd13a
Xetrov90002799m.g
sgsm1
tmem211
kiaa1671
crybb2
adrbk2
myo18b
myo18b-like.2
sez6l
asphd2
hps4
srrd
tpst2
crybb1
cryba4
LOC100497142-like
Xetrov90002820m.g
Xetrov90002827m.g
mn1
pitpnb.2
ttc28-like
LOC100485518
dgcr6
LOC100485666
LOC100494891
LOC100485966
prkab1-like
cit
Xetrov90002854m.g
cox6a1
pop5-like
unc119b
acads
sppl3
ywhah
gnaz
rtdr1
rab36
Xetrov90002906m.g
adora2a
ggt1
smpd4
vegt
gstt1-like.1
gstt1-like.2
Xetrov90002937m.g
Xetrov90002938m.g
Xetrov90002946m.g
Xetrov90002949m.g
Xetrov90002951m.g
LOC100492758
slc25a1
LOC100492311-like
snap29
Xetrov90002982m.g
Xetrov90002989m.g
top3b-like
mapk1
ppil2
cdc45-like
cldn5
sept2-a
2005-09-01
gp1bb
tbx1
txnrd2
comt.2
LOC100135405
arvcf
tango2
dgcr8
zdhhc8
chfr
Xetrov90003037m.g
LOC100495146-like
galnt9
noc4l
ep400
LOC100145162
ulk1
mmp17
LOC101731515-like
LOC101731247
Xetrov90003050m.g
Xetrov90003056m.g
piwil1
fzd10
Xetrov90003060m.g
tmem132d
glt1d1
tmem132c
Xetrov90003065m.g
tmem132b
Xetrov90003067m.g
aacs
bri3bp
LOC734015
Xetrov90003072m.g
Xetrov90003075m.g
ncor2
Xetrov90003078m.g
fam101a
ccdc92
dnah10
ddx55
snrnp35
sbno1
mphosph9
pitpnm2
arl6ip4
ogfod2
vps37b
hip1r
hcar3
kntc1
rsrc2
Xetrov90003119m.g
clip1
LOC100492010
Xetrov90003125m.g
diablo
b3gnt4
mlxip
wdr66
setd1b
rhof
morn3
rnf34
anapc5
camkk2-like
ift81
atp2a2-like
anapc7
pptc7
hvcn1
ppp1cc
aldh2
acad10
Xetrov90003173m.g
fam109a
cux2
myl2
hectd4
ptpn11
Xetrov90003191m.g
rph3a
wscd2
cmklr1
c12orf49
Xetrov90003198m.g
fbxw8
fbxo21
nos1
ksr2
rfc5
Xetrov90003216m.g
taok3
suds3
LOC447963
LOC101731791
Xetrov90003223m.g
kremen1
znrf3
xbp1
ccdc117-like
tcn2
dusp18
osbp2
mzt2b
LOC101733398
lyrm7
chsy3
kiaa1024l
adamts19
Xetrov90003258m.g
isoc1
fbn2
slc12a2
ctxn3
prrc1
2003-03-01
aldh7a1
znf608
Xetrov90003278m.g
csnk1g3
cep120
prdm6
ppic-like
Xetrov90003294m.g
sncaip
LOC100494841-like
lox
Xetrov90003300m.g
prr16
hsd17b4
tnfaip8
dmxl1-like
dtwd2
sema6a
commd10
LOC100496094
ap3s1
cdo1
tmed7
cenph
LOC101734328
Xetrov90003332m.g
cmya5
jmy
arsb
lhfpl2-like
tbca
otp
Xetrov90003346m.g
pde8b-like
aggf1
s100z
crhbp
f2rl1-like
f2rl2
iqgap2
sv2c
poc5-like
ankdd1b
Xetrov90003361m.g
ankrd31
enc1
arhgef28-like
btf3
foxd1
tmem174-like
tnpo1
mrps27-like
map1b
mccc2
Xetrov90003391m.g
LOC101734220-like
smn2
gtf2h2
ocln
marveld2
fam151b-like
ankrd34b
msh3
rasgrf2
acot12
ssbp2
atg10-like
rps23
atp6ap1l
Xetrov90003426m.g
xrcc4
vcan
hapln1
edil3
Xetrov90003432m.g
Xetrov90003433m.g
LOC100490189
Xetrov90003436m.g
cox7c
LOC100135092
ccnh
tmem161b-like
Xetrov90003445m.g
Xetrov90003446m.g
mef2c
cetn3
LOC101733364
Xetrov90003455m.g
arrdc3
nr2f1
Xetrov90003460m.g
fam172a
kiaa0825
ankrd32
mctp1
LOC100485220
ell2
pcsk1
cast
erap1
lnpep
LOC100497254-like
rgmb
chd1
slc30a5
Xetrov90003500m.g
pik3r1-like
cd180
Xetrov90003504m.g
mast4
nln
adamts6
fam159b
rgs7bp-like
rnf180
htr1a
lrrc70
ipo11
dimt1
kif2a-like
Xetrov90003530m.g
smim15
elovl7
depdc1b
Xetrov90003539m.g
pde4d-like
plk2
Xetrov90003550m.g
Xetrov90003553m.g
mier3
ankrd55
il6st
Xetrov90003567m.g
ddx4
Xetrov90003572m.g
cdc20b-like
LOC100145599
snx18
Xetrov90003589m.g
LOC101733478
ndufs4-like
fst
itga2
itga1
isl1
Xetrov90003601m.g
parp8-like
emb
hcn1
mrps30
fgf10
nnt
LOC100490930
ghr
fbxo4
c6.2
prkaa1
ptger4
Xetrov90003633m.g
dab2-like
c9
slc1a3
ranbp3l-like
skp2
lmbrd2
nipbl
Xetrov90003651m.g
gdnf
Xetrov90003659m.g
rictor-like
capsl
spef2-like
prlr
ttc23l-like
c1qtnf3
amacr
slc45a2
rxfp3
adamts12
tars
sub1
Xetrov90003697m.g
Xetrov90003700m.g
mtmr12
ccbe1
lman1
grp
znf532
Xetrov90003721m.g
nedd4l
Xetrov90003730m.g
Xetrov90003733m.g
onecut2
Xetrov90003738m.g
Xetrov90003740m.g
Xetrov90003745m.g
mbd2
Xetrov90003757m.g
mex3c
myo5b
dym
smad2
Xetrov90003797m.g
katnal2
epg5
haus1
celf4
Xetrov90003830m.g
Xetrov90003846m.g
LOC101734526
LOC101734270
Xetrov90003875m.g
Xetrov90003880m.g
Xetrov90003883m.g
mael
gpa33
b4galt3-like.1
Xetrov90003908m.g
Xetrov90003909m.g
LOC101730742
LOC101731972
LOC100127716
LOC101734923
LOC100488906
Xetrov90003953m.g
Xetrov90003963m.g
ripk4
Xetrov90003975m.g
Xetrov90003978m.g
Xetrov90003981m.g
LOC100494550
LOC100497514
LOC101732176
fam3b
dscam
LOC100493833-like
LOC100495133
LOC100494986
Xetrov90004002m.g
ttc3-like
morc3
Xetrov90004036m.g
morc3.2
runx1
patl2
donson
atp5o
kcne1-like
olig1
LOC100487361
hunk
scaf4
sod1
grik1-like
Xetrov90004118m.g
Xetrov90004119m.g
adamts5
adamts1
Xetrov90004126m.g
Xetrov90004129m.g
Xetrov90004134m.g
ncam2
Xetrov90004137m.g
Xetrov90004138m.g
tmprss15
chodl
c21orf91
arl6
Xetrov90004151m.g
epha6
nsun3-like
stx19
Xetrov90004161m.g
htr1f
vgll3
cadm2
Xetrov90004174m.g
gbe1-like
Xetrov90004177m.g
robo1
Xetrov90004180m.g
robo2-like
Xetrov90004182m.g
Xetrov90004192m.g
Xetrov90004195m.g
nrip1
Xetrov90004197m.g
usp25
Xetrov90004200m.g
Xetrov90004202m.g
btg3
st3gal6
LOC101732697
slc6a4-like
ssh2-like
bhlha9
LOC100497024
abr
ankrd13b
Xetrov90004241m.g
LOC100127867
taok1
nufip2
myo18a
Xetrov90004255m.g
Xetrov90004256m.g
LOC101730464
Xetrov90004258m.g
flot2
fam222b-like
traf4
LOC100494554
Xetrov90004285m.g
sebox
srr
hic1
Xetrov90004309m.g
dph1
rtn4rl1
rpa1
wdr81
Xetrov90004318m.g
kal1
pnpla4-like
Xetrov90004324m.g
hdhd1
Xetrov90004327m.g
nlgn4x
Xetrov90004329m.g
LOC100493838-like
lnp1
hist1h2aa
Xetrov90004358m.g
ncor1
trpv1-like.1
emc6
trpv1-like.2
spata22
Xetrov90004393m.g
grpr
tmem27
figf
asb11
Xetrov90004415m.g
LOC100494928
Xetrov90004422m.g
prkx-like
mxra5
LOC100494567-like
gyg2
LOC100494719-like
dhrsx-like
LOC733978-like
LOC100489510
LOC100487194-like
asmtl
Xetrov90004440m.g
Xetrov90004443m.g
Xetrov90004445m.g
nr0b1
il1rapl1
Xetrov90004448m.g
arx
pola1-like
pdk3
Xetrov90004459m.g
cdkl5-like
Xetrov90004462m.g
rs1
wbscr22
vps37d
Xetrov90004488m.g
limk1
Xetrov90004495m.g
Xetrov90004497m.g
cldn3
mtmr4-like
supt4h1
mpo
gdpd1
zfx
eif2s3
acot9
sat1
cxorf58
apoo
pdha1
sh3kbp1
LOC100490423
map7d2
LOC100485552-like
pitpna
slc43a2
scarf1
rilp
prpf8-like
tlcd2
LOC100497109
LOC100498104
ppef1
ptchd1
phex-like
klhl34
Xetrov90004577m.g
cnksr2
Xetrov90004578m.g
LOC101734461
LOC100496161
lrwd1
Xetrov90004584m.g
cux1
myl10
orai1
LOC100494546
ift22
nos2
Xetrov90004597m.g
prkrip1
nlk
Xetrov90004607m.g
sgsm2
mnt
Xetrov90004614m.g
cluh
LOC101734353
Xetrov90004621m.g
LOC100495015
tmem248
rabgef1
hip1
slc13a5
med31-like
Xetrov90004642m.g
fam64a
LOC100495736
Xetrov90004648m.g
Xetrov90004651m.g
Xetrov90004652m.g
wscd1
LOC100494968
LOC100124863
LOC100489509-like
c1orf74
LOC100145338
g0s2
lamb3-like
LOC100494487
Xetrov90004679m.g
LOC100491824
LOC100491654
Xetrov90004689m.g
Xetrov90004693m.g
plxna2
LOC779603
Xetrov90004696m.g
LOC100135138
kcna1
kcna2
Xetrov90004702m.g
apobec2
parl
tmem167b
hnf1b
LOC100487263
timm17a
kdm5b
adipor1
LOC100487852
lhx1
aatf
acaca-like
srsf1
vezf1
cuedc1
guca1c
morc1
Xetrov90004747m.g
pvrl3
Xetrov90004750m.g
Xetrov90004753m.g
tbrg1
cnksr1
LOC100496264
cisd3
ubxn11
lin28a
arid1a
gpn2
sytl1
wdtc1
wasf2
ahdc1
sesn2
med18
phactr4
asap3
oprd1
rcc1
foxo6
Xetrov90004838m.g
edn2
hivep3
serinc2
LOC101733718-like
fabp3
pum1
dnajc8
ptafr
xkr8
rpa2
manea
pou3f1
Xetrov90004865m.g
rragc
pnrc2
Xetrov90004876m.g
LOC100145027
LOC100497960
ifnlr1
LOC548774
grhl3
stpg1-like
nipal3
Xetrov90004889m.g
sh3d21-like
thrap3
rprc1-like
LOC100485272-like
col8a2
adprhl2
tekt2
ago3-like
ago1
clspn
LOC100495218-like
c1orf216
psmb2
tfap2e
kiaa0319l
zmym4
znf706.2
sfpq
LOC100494123-like
zmym6nb
dlgap3
Xetrov90004924m.g
htr1d
hnrnpr-like
Xetrov90004930m.g
laptm5
matn1
ptpru
mecr
LOC100497282
Xetrov90004942m.g
cited4
stx12
mtf1
LOC100497120-like
LOC100489074
fhl3
epha10
Xetrov90004956m.g
Xetrov90004957m.g
rspo1
plekha6
Xetrov90004965m.g
kiss1
ren
Xetrov90004970m.g
sox13
Xetrov90004972m.g
taf11
Xetrov90004976m.g
Xetrov90004978m.g
Xetrov90004980m.g
c6orf106
spdef
Xetrov90004985m.g
pacsin1
Xetrov90004986m.g
rpl10a
Xetrov90004991m.g
Xetrov90004998m.g
srpk1
mapk14
zc3h11a-like
atp2b4-like
Xetrov90005006m.g
prelp
fmod
LOC548945
usp49
taf8
LOC100492268-like
LOC100145136
pgc-like.2
foxp4
trem2
LOC100492428
sort1
psma5
LOC100216126
eps8l3
LOC100492777
ahcyl1
strip1
kcnc4-like
rbm15
lamtor5
prok1
Xetrov90005058m.g
ggnbp2
myo19
dstyk
Xetrov90005064m.g
rbbp5
gpr37l1
rnpep
mpc2
tmcc2
nuak2
klhdc8a
Xetrov90005081m.g
Xetrov90005082m.g
mfsd4
klf15.2
nucks1
slc41a1
pm20d1
slc26a9
avpr1b
rassf5-like
eif2d
dyrk3
mapkapk2
Xetrov90005110m.g
Xetrov90005111m.g
ngf
tspan2
LOC100145165
cry4
Xetrov90005129m.g
sycp1
nr1h5
csde1
LOC549517
ampd1
trim33
syt6
hipk1
Xetrov90005146m.g
cdkn1a
Xetrov90005150m.g
Xetrov90005152m.g
adora1
myog
tmem183a
LOC101734588
gpr161
dpt
Xetrov90005164m.g
blzf1
slc35a5
LOC100490311
kdm6a
efhc2
LOC100494267
maoa
Xetrov90005188m.g
cask
LOC100170488
nyx
med14-like
atp6ap2
Xetrov90005203m.g
Xetrov90005204m.g
bcor
Xetrov90005208m.g
mid1ip1
otc
srpx
sytl5
dynlt3
mid1
Xetrov90005222m.g
clcn4
shroom2
gpr143
Xetrov90005232m.g
rap1a
fam212b
ddx20
kcnd3
Xetrov90005243m.g
cttnbp2nl-like
st7l
ppm1j
slc16a1
Xetrov90005258m.g
fam19a3
lrig2-like
magi3
dclre1b
arc3
Xetrov90005278m.g
kif21b-like
celsr2
ppp1r12b
syt2-like
csrp1
lad1
tnni1
fance
ppard
anks1a
Xetrov90005321m.g
dennd2d
nfasc-like
LOC100487049
LOC779492
tbc1d22b
mybph
bak1
itpr3
Xetrov90005335m.g
Xetrov90005336m.g
Xetrov90005337m.g
LOC100491626
Xetrov90005341m.g
Xetrov90005342m.g
LOC100498426
LOC100498165-like
zc3h12a
LOC100496975
meaf6
c1orf109
lsm10
notch1
stk40
bsdc1
marcksl1
lck
Xetrov90005384m.g
LOC100216114
eif3i
tmem234-like
khdrbs1
tmem39b
ccdc28b
Xetrov90005404m.g
Xetrov90005406m.g
bai2-like
LOC100497018
kcnq4
col9a2
csmd2
LOC100485578
LOC100486331
gjb3
zmpste24
luzp1
mtfr1l
man1c1
tmem50a
LOC734071
srrm1
rcan3
s100pbp
kiaa1522-like
sync
ak2
azin2
ndufs5
macf1
LOC100497964-like
LOC100497659
lypla2
eef1a1o
cap1
mfsd2a
mycl
trit1
LOC100495335
ppie-like
bmp8
LOC100494571
dhx40
cltc
vmp1
rnft1
Xetrov90005511m.g
med13-like
brip1
tbx4
Xetrov90005518m.g
tbx2
ppm1d
appbp2
usp32
ca4
nle1
ulk2-like
aldh3a2
LOC101733558
unc45b
Xetrov90005534m.g
mmp28
taf15
por-like
srrm3
Xetrov90005549m.g
dtx2
upk3b
rasa4
syap1
Xetrov90005571m.g
rbbp7
reps2
LOC100498628-like
Xetrov90005583m.g
bend2-like
rai2
prr11-like
[truncated: 7,006 more rows]

## Sheet: B_zbCat10_FoxH110_overlap
adam33
not
ptcd3
Xetrov90000413m.g
foxi4.2
LOC101731678-like
cpeb2-like
Xetrov90000469m.g
msx1
kiaa0232-like
slit2
pcdh7
rasl11b
LOC100124862
Xetrov90000669m.g
kdr
cep135
fgf20
micu3-like
sh3rf1
rapgef2
LOC100498510
fhdc1
Xetrov90000944m.g
elf2
spry1
Xetrov90001030m.g
ccna2
pitx2
camk2d
LOC100493511
tet2
LOC101731251-like
hdgfrp2
fgf5
dusp4
hmha1
mllt1
acer1
pnhd
admp
hcn2
LOC100486422
rasgef1b
LOC100486686
Xetrov90001771m.g
ccni
akap2
gdf3
trabd2a
s1pr4
ppap2c
cer1
nfib
foxd4l1.1
pip5k1b-like
zfand5
tle1
tdgf1.1
gadd45g
auh
ror2
cmtm5
tbx3
lhx5
ssh1-like
fam222a
Xetrov90002803m.g
LOC100494211
mn1
rab36
vegt
hic2
Xetrov90002989m.g
fzd10
morn3
znrf3
xbp1
slc12a2
znf608
lhfpl2-like
ssbp2
il6st
Xetrov90003601m.g
c6.2
dab2-like
c1qtnf3
lman1
sec11c
Xetrov90003730m.g
mex3c
ripk4
ets2
kcne1-like
hunk
scaf4
adamts5
Xetrov90004126m.g
stx19
robo1
st3gal6
ssh2-like
sebox
LOC100493838-like
mxra5
dhrsx-like
cldn4
abhd11
mnt
LOC100495015
Xetrov90004689m.g
kcna2
lhx1
aatf
vezf1
Xetrov90004747m.g
id3
LOC100495218-like
znf706.2
sfpq
dlgap3
ptpru
cited4
stx12
Xetrov90004956m.g
mapk14
foxp4
sort1
Xetrov90005058m.g
dyrk3
Xetrov90005146m.g
bcor
magi3
Xetrov90005337m.g
notch1
marcksl1
kdm1a-like
rffl
spns2
rpl31
efnb2
pcca
Xetrov90006001m.g
Xetrov90006043m.g
spry2
pcdh8.2
enox1
serp2
lpar6
acvr1b
grasp
rnd1
LOC100498221
LOC100494399
gli1
Xetrov90006325m.g
sp5l
rapgef3
Xetrov90006664m.g
stard13
LOC100485539-like
lats2
LOC100495486
sytl2
tsku
Xetrov90007138m.g
cdx1
larp1
Xetrov90007243m.g
LOC101734703
ugdh.2
pcdh1
wnt8a
Xetrov90007542m.g
ndfip1
hspa4
leap2
grpel2
crebrf-like
hk2
sncb
stab2
myf6
myf5
alx1
kitlg
Xetrov90007911m.g
socs2
hal.1
lemd3
ptprb
Xetrov90008040m.g
lrig3
arid2-like
prickle1
zcrb1
gnai1
cacna2d1
Xetrov90008345m.g
pfkfb3
chrna5-like
LOC100485279
foxb1
aldh1a2
LOC100496641
Xetrov90008749m.g
adamtsl3
mex3b
crtc3
arpin
mespb
LOC101732842
mespa
wdr93
ntrk3-like.1
rgma
Xetrov90008968m.g
lrrk1
gfpt1
nfu1
Xetrov90009200m.g
Xetrov90009201m.g
unc5d-like.1
znf703
gpr124
LOC101730541
Xetrov90009276m.g
map2k1
kat6a
fgfr1
nodal2
nodal1
ash2l
grk5
lpar2
LOC100497605
zswim4
c3
LOC100492804
hes7.2
LOC101731170
znf143
swap70
fgf4
ccnd1
fadd
depdc7
dnajc24
ppp6r3
LOC100493356
lphn2
Xetrov90010865m.g
cdc42ep2
deaf1-like
foxa4
kat5
Xetrov90011072m.g
frmd8
lrrc56
nudt22
eef1g
irx3
Xetrov90011304m.g
sall1
LOC100216037
foxl1
gse1-like
rrad
plk3
zswim5
Xetrov90011713m.g
Xetrov90011714m.g
foxd3
Xetrov90011777m.g
gadd45a
depdc1
klf17
zcchc11
fam159a
ssbp3
dpyd
Xetrov90012036m.g
gfi1
clca3p-like
olfm3-like
slc25a24
pmm2
mgst3
ddx17
pfkfb4
fam212a
sema3f
slc38a3
Xetrov90012577m.g
LOC100496897
plxnd1
Xetrov90012740m.g
pim1
LOC100170549
LOC100485259
camk1
LOC100497175-like
Xetrov90012852m.g
rybp
lmod3
mixer
mix1
Xetrov90012982m.g
acbd3
lefty
tmem63a
esrrg
Xetrov90013120m.g
cox7a2l
Xetrov90013133m.g
zfp36l2
Xetrov90013280m.g
naa20
Xetrov90013296m.g
otx1
wdpcp
rab1a
meis1
Xetrov90013393m.g
Xetrov90013396m.g
flrt3
Xetrov90013409m.g
dll1
fam120b
psmb1
LOC100488895
pygm
LOC100127584-like
Xetrov90013796m.g
LOC101732592
sdccag8
map10
tsnax
perp-like
frk
prdm1
irf6
fhl5
pou3f2
rab23
opa1
hes1
fetub
ccdc50
gmnc-like
rap2b
skil
gpr160
Xetrov90014597m.g
chrd
Xetrov90014690m.g
Xetrov90014712m.g
zic4
zic1
spsb4-like
Xetrov90014819m.g
Xetrov90014822m.g
Xetrov90014824m.g
LOC100491450
Xetrov90014864m.g
mterfd2
vamp1
grk7
atp1b3
ryk
amotl2-like
hs6st1
fbxo25
fam110c
cep19
grhl1
osr1
rhob
LOC100489561-like
Xetrov90015240m.g
Xetrov90015393m.g
Xetrov90015445m.g
wnt3a
ngfr
Xetrov90015502m.g
csrnp1
LOC101734293
shh
klf6
fzd8
itgb1
bambi
mpp7
kiaa1217-like
Xetrov90015690m.g
mllt10-like
Xetrov90015701m.g
fam171a1
krit1
bmper
cdkal1
evx1
dfna5
irx2
irx1
LOC100492870
Xetrov90016020m.g
fastkd3
abcb5
etv1
arl4a
LOC100495760
dek
fam8a1
Xetrov90016198m.g
Xetrov90016206m.g
znf622
egfr
Xetrov90016316m.g
LOC100491044
Xetrov90016415m.g
cmtm8-like
gpd1l
cmc1
eomes
tbc1d5
oxnad1
Xetrov90016635m.g
lama1-like
gata6
ss18
cdh2
snai2
sox17a
sox17b.1
sox17b.2
prex2
sulf1
LOC101733528
eya1
stau2
ralyl
runx1t1
Xetrov90017040m.g
osr2
MGC89520
rspo2
fzd6
atp6v1c1
has2
MGC76254
Xetrov90017449m.g
sgms1
dkk1
gabarapl1-like
fgfr2
nkx6-2
pwwp2b-like
ebf3-like
cyp26a1
exoc6
hhex
ccnj
ventx1.2
ventx3.1
ventx2.2
ventx2.1
lzts2
lbx1
fgf8
mgea5
ldb1
ubtd1
stox1
2008-03-01
nodal
ascc1
ddit4
Xetrov90017991m.g
admp2
exosc10
Xetrov90018049m.g
LOC100491962
jam3
chst3
LOC100498211-like
Xetrov90018301m.g
ndufs8
kirrel3
LOC101735152
hepacam
Xetrov90018471m.g
LOC100494680
Xetrov90018507m.g
ankrd65
tmem88
Xetrov90018554m.g
zbtb16
Xetrov90018623m.g
Xetrov90018650m.g
LOC101733827
Xetrov90018699m.g
hes4
Xetrov90018702m.g
hes5.1
cadm1-like
kmt2a
LOC100127873
kcnab2-like
Xetrov90018898m.g
esr10
LOC100495414
LOC100493944-like
epn2
myos-like
tmem238
pvrl2
prrg4
igf3
LOC100494294
LOC100493181
Xetrov90019217m.g
LOC101731115
LOC733735
mob2.2
phldb3-like
MGC76328
Xetrov90019554m.g
Xetrov90019645m.g
Xetrov90019682m.g
cdk9
st6galnac4
wdr34
ier5l
ak8
ralgds
cerk
mapkap1
pappa
Xetrov90020064m.g
wnt11-like.1
wnt11b
dgat2l6-like
rhog-like.1
LOC100144286
fgf16
LOC100489393
amer1
Xetrov90020394m.g
apln
Xetrov90020465m.g
LOC100170576
LOC100495066-like
LOC101732341
gpc4
Xetrov90020640m.g
LOC550042
zic3
Xetrov90020676m.g
ly6g6c
rnf5
LOC101731964-like
LOC100124990
MGC69520
rab4b
LOC100496861
crx
Xetrov90021016m.g
LOC100496582
dlc
Xetrov90021175m.g
gsc
Xetrov90021331m.g
cnih1
pkdcc.1
Xetrov90021538m.g
Xetrov90021539m.g
Xetrov90021541m.g
otx2
LOC100486229
spred1
prkd1
rhov
Xetrov90021845m.g
Xetrov90022161m.g
plekho1-like
ca14
Xetrov90022370m.g
LOC101732555
prss8
LOC100495077
LOC595077
cldn6.2
mprip-like
sox8
epn1
LOC100489456
ntn3-like
kdelr1
lmtk2
micall2
Xetrov90023567m.g
lfng
usp22
hbz
Xetrov90023739m.g
Xetrov90023765m.g
stat4
LOC100497399-like
fzd7
nrp2
LOC100493066
fn1
sh3bp4
arl4c
gbx2.1
frzb
LOC101732834
Xetrov90024187m.g
hoxd9
Xetrov90024229m.g
lrp2
acvr1
lypd6
kif5c
epc2
acvr2a
Xetrov90024449m.g
gtdc1
Xetrov90024453m.g
cxcr4
acmsd-like
fam217b
krt19
Xetrov90024649m.g
jup
gs17
fbxl20-like
arl5b
dkkx
Xetrov90024734m.g
sdc4
dcakd
arf1
ccdc56
ramp2
Xetrov90025043m.g
ctsa
rundc1-like
cdk5rap1
nog
tk1
gcgr-like
LOC100488904-like
map2k6
Xetrov90025237m.g
znf217
sall4
pard6b
snai1
slc9a8
Xetrov90025286m.g
tgif2
dlgap4
LOC100485974-like
Xetrov90025579m.g
foxj1
tob1
hs3st3a1
Xetrov90025740m.g
znf750
tfap2c
cass4
Xetrov90025970m.g
LOC100495374
kiaa1244
gata4
rimklb-like
LOC101732034
Xetrov90026828m.g
LOC100492379-like
LOC100485599
nr6a1
Xetrov90027303m.g
nav2
c2orf70
Xetrov90027662m.g
LOC101731280
bmp7.1
Xetrov90027851m.g
chmp5
.
LOC496805
kirrel2
Xetrov90028393m.g
Xetrov90028462m.g
Xetrov90028531m.g
bicd1
dusp5
Xetrov90028734m.g
ptpn3
spen
arhgef3-like
gc
stx3
Xetrov90029302m.g
Xetrov90029592m.g
Xetrov90029788m.g
atp1a1
hesx1
Xetrov90030894m.g
wnt5b

## Sheet: C_bCatRNA(st.8)_b+FChIP(st.8)
Names	total	elements
BCat Stage 8 RNA mbCat FoxH1 Stage 8 Peaks	8	LOC100488935
		sia2
		nodal3.1
		sia1
		nodal5.2
		nodal6
		LOC100488934
		nodal3.2
BCat Stage 8 RNA	2	Xetrov90009422m.g
		LOC101732995
mbCat FoxH1 Stage 8 Peaks	8847	fkbp3
		Xetrov90020661m.g
		chst2
		htr1d
		Xetrov90013692m.g
		LOC100487362
		LOC100487003
		LOC100485265
		krt5.1-like.2
		asap3
		znf804b
		c14orf93
		ctdspl2
		crcp
		Xetrov90030607m.g
		nfxl1
		LOC100158459
		abca8
		gprc5b-like
		morn2
		dock1
		LOC100490312
		LOC101733191
		slc6a3-like
		MGC69466
		LOC101733166
		fam129b
		Xetrov90011714m.g
		rnf150
		Xetrov90011811m.g
		nxph1
		Xetrov90005752m.g
		Xetrov90013304m.g
		Xetrov90017432m.g
		dhrsx-like
		npc1l1
		snap25
		tph2-like
		Xetrov90023860m.g
		opcml
		Xetrov90017993m.g
		ier5l
		reln
		Xetrov90005898m.g
		rerg
		lhx6
		slc30a2
		figla
		tubg1-like.2
		pou4f1.2
		dnajb9
		abcg4-like
		LOC100490265
		Xetrov90000631m.g
		dhrs3
		fastkd3
		Xetrov90017736m.g
		Xetrov90024316m.g
		fbxl7
		tpo
		enpep
		LOC100145789
		tmem167b
		rer1
		vmp1
		LOC100492077
		Xetrov90006554m.g
		thoc3-like
		Xetrov90012530m.g
		Xetrov90001216m.g
		spag6
		LOC100485989
		hoxc3
		lipe
		fgf9
		LOC100495877
		tmem179
		ak4
		txnrd2
		ankrd65
		ccdc9
		prkab2
		Xetrov90018289m.g
		Xetrov90017010m.g
		Xetrov90002666m.g
		bcl6
		gpr160
		kiss1r
		syne2
		actl6a
		smarcc2
		pccb
		shf
		actb
		Xetrov90018980m.g
		musk
		tbca
		epha10
		LOC100493503-like
		znf622
		pcmt1
		asic2-like.2
		c1ql3
		LOC100496835
		LOC101733357
		LOC100487918
		znf423
		clip3
		snn
		Xetrov90009542m.g
		tnni1
		cdo1
		Xetrov90007874m.g
		fars2
		Xetrov90020161m.g
		ttc38
		prmt6
		irx3
		Xetrov90013732m.g
		gdf11.2
		zbbx
		tube1
		c1orf50
		irf6
		aldh6a1
		Xetrov90018160m.g
		LOC100486587-like
		rmi1
		xnf7-b
		Xetrov90018178m.g
		elovl5
		hyal2
		cyp27b1
		Xetrov90016837m.g
		usp53
		Xetrov90021164m.g
		Xetrov90017691m.g
		slc45a1
		Xetrov90001056m.g
		LOC101733611
		Xetrov90001552m.g
		mrpl30
		Xetrov90019415m.g
		Xetrov90005406m.g
		Xetrov90000088m.g
		Xetrov90022673m.g
		mospd1
		camk2d
		dcakd
		LOC549454
		Xetrov90023979m.g
		yaf2
		cnrip1
		hdgfrp2
		ogfod2
		Xetrov90022220m.g
		Xetrov90011713m.g
		atp2a3
		odf2l
		sbno2
		LOC101732964
		kiaa1467
		tradd
		ddit4
		fzd8
		LOC100496094
		rundc3b
		LOC100491216
		vps37d
		caap1-like
		hibadh
		Xetrov90024213m.g
		slc38a8
		dhcr24
		kcnmb2-like
		LOC100494963
		pcdh9
		mast2
		dgkh-like
		rttn
		Xetrov90003572m.g
		abhd17c
		dyrk2
		LOC100135159
		limch1-like
		kank4
		kdm4a
		pygo1
		prkci
		tmem211
		c4orf32
		Xetrov90014614m.g
		Xetrov90012204m.g
		Xetrov90023567m.g
		ndst3
		get4
		nrde2
		fat1
		rps29
		LOC100485833
		LOC100491270-like
		ventx1.1
		lrp1b
		ube2c
		trmt61a
		Xetrov90017593m.g
		Xetrov90006685m.g
		Xetrov90001950m.g
		Xetrov90004702m.g
		Xetrov90011013m.g
		fbxo33
		spef2-like
		ppil4
		ror2
		LOC101732076
		mpp7
		dlat
		Xetrov90010699m.g
		serinc2
		rbm15
		acta1
		mrps16
		hmgb3
		Xetrov90019605m.g
		wsb1
		cbx1
		Xetrov90007514m.g
		scyl2
		fam78b
		hccs-like
		l1cam
		tlcd2
		LOC100493887
		hoxc13
		mab21l2
		Xetrov90011436m.g
		LOC100497498-like
		pex5l
		Xetrov90009204m.g
		hmg20a
		glt1d1
		lamb4
		vat1l
		wdr74
		Xetrov90016198m.g
		Xetrov90010153m.g
		met
		grin2a
		pnkp
		zbtb2
		Xetrov90009157m.g
		foxa4
		LOC100170488
		myh9
		Xetrov90003119m.g
		casp10
		pcdh15
		rps24
		cebpb
		top2b-like
		LOC100496726
		LOC100489250
		LOC101732569
		grk7
		LOC100498104
		rasgrp3
		pax6
		onecut2
		Xetrov90001375m.g
		socs5
		cdkl1
		tc2n
		phf3
		arhgap22-like
		ube2j1
		fbxo47
		LOC100145255
		Xetrov90017991m.g
		c1orf216
		eomes
		rnf103
		ccnj
		morc1
		heatr5b
		bsdc1
		LOC100124862
		ggt7
		pard6g
		inpp4a
		Xetrov90021069m.g
		Xetrov90013398m.g
		Xetrov90007257m.g
		sox4
		LOC101734929
		snx13
		LOC101730892
		Xetrov90018007m.g
		hcrtr2
		LOC100490675
		Xetrov90001182m.g
		LOC101733385
		LOC100494680
		Xetrov90002938m.g
		galntl6-like
		LOC100489540
		gria4
		Xetrov90016003m.g
		negr1
		trpv1-like.1
		Xetrov90000102m.g
		celsr2
		mbnl1-like
		spry2
		emilin2
		nmi
		LOC101730815
		b3gnt4
		bod1l1
		neurod6
		adamtsl5
		hydin
		Xetrov90019846m.g
		srrm3
		tk1
		Xetrov90016928m.g
		donson
		akap8l
		pitx1
		clvs1
		LOC100488276
		ppp1r12a-like
		hace1
		Xetrov90015038m.g
		LOC100170576
		pif1-like.1
		itpr3
		nodal
		kcnh5
		LOC100494267
		mbd2
		glrx2
		auts2
		LOC100488567
		LOC100498075-like
		sncb
		slc25a30
		Xetrov90004648m.g
		Xetrov90011273m.g
		LOC101732914
		ahdc1
		LOC100488960
		mrps18b
		Xetrov90021982m.g
		Xetrov90017990m.g
		ppp2r3c
		mrps11
		prpf39.1
		hey2
		nif
		Xetrov90004318m.g
		Xetrov90016197m.g
		Xetrov90010910m.g
		Xetrov90027666m.g
		Xetrov90016548m.g
		apcdd1
		Xetrov90027661m.g
		osr2
		gca
		gpr123
		n4bp2
		alk-like.2
		dlg3-like.2
		tubgcp3
		baf-l
		mmp17
		unc5b-like
		tprg1l-like.2
		LOC100492379-like
		ca14
		nucks1
		nr2c2
		dab2-like
		tdgf1.2
		ttc12
		LOC100491304
		fanca
		raver2
		Xetrov90013109m.g
		mmrn1
		pmm2
		usp38
		Xetrov90011758m.g
		gpr125
		sf3b2
		nr5a2
		tfb2m
		kcnq4
		mmel1
		LOC101732086
		LOC101734651
		mga
		idi1
		Xetrov90014817m.g
		il5ra
		LOC100496110
		cdc37l1
		nphp4
		Xetrov90025352m.g
		hsdl2
		LOC100497262
		mn1
		Xetrov90016849m.g
		dpp9
		hnf4g
		LOC100127792
		prkcq
		pcsk1
		smyd3
		evx2
		ptcd3
		2009-03-01
		Xetrov90012228m.g
		LOC100497024
		cxcl12
		zmym6nb
		tll1-like.1
		LOC100491716
		Xetrov90023880m.g
		Xetrov90028413m.g
		tmc6-like
		Xetrov90025638m.g
		pm20d1
		Xetrov90024066m.g
		Xetrov90018346m.g
		abcb5
		bend4-like
		ankh
		Xetrov90006627m.g
		chad-like
		scly
		usp42
		dnajb6
		LOC100488384-like
		vps13a
		sars
		Xetrov90023198m.g
		LOC100495124
		agpat5
		Xetrov90026878m.g
		Xetrov90009455m.g
		draxin
		LOC100488893
		tenm1
		ccdc56
		ankrd46
		pld3
		tmem132d
		Xetrov90005776m.g
		robo2-like
		Xetrov90011322m.g
		setd3
		apoa5
		tgif1
		LOC779492
		psmd7
		asb2-like
		Xetrov90020441m.g
		kiaa0513
		tef
		vax2
		rfx2
		Xetrov90011540m.g
		mex3d
		rbfox3-like
		LOC100493271
		Xetrov90000717m.g
		Xetrov90018650m.g
		mlycd
		kcnk6
		Xetrov90005150m.g
		LOC100486893
		prdm5
		tfap2c
		rfc5
		Xetrov90027863m.g
		LOC100494738
		LOC100490477
		agbl5
		c14orf166
		LOC100124839
		Xetrov90009990m.g
		LOC101734213
		Xetrov90015076m.g
		tyro3
		LOC100486901
		kiaa1033-like
		tmtops.2
		brf1
		aldh1b1-like
		hoxb6
		sympk
		hrasls
		dnajc4
		LOC101731882-like
		thrb
		Xetrov90018651m.g
		itpkc
		Xetrov90005842m.g
		LOC100493488
		sp5l
		gnl2
		fam159a
		LOC100496389
		rilpl1
		ednrb
		map4k5
		engase-like
		gdf10
		pfkp
		limk1
		enosf1
		pmch
		nsmce1
		npnt-like
		Xetrov90000606m.g
		kcnb2
		Xetrov90004613m.g
		vn2r1p
		kiaa1143
		Xetrov90006866m.g
		Xetrov90013729m.g
		plekhb2
		anxa8
		grk6-like
		fscn2
		Xetrov90012666m.g
		LOC101733993
		Xetrov90016914m.g
		pim3
		nup98
		thbs1
		tmem17-like.2
		Xetrov90025741m.g
		dchs2
		slc24a4
		ubash3b
		Xetrov90016841m.g
		LOC100495133
		rhou
		LOC101735245
		ephx4
		Xetrov90020385m.g
		tnfrsf21
		LOC100495414
		ca2
		kntc1
		LOC100485426-like
		LOC100488770
		gusb
		itih2
		LOC100492224-like
		cpq-like
		Xetrov90020512m.g
		Xetrov90013573m.g
		map4k4-like
		fgf16
		LOC100494635
		Xetrov90011058m.g
		slco4c1
		ncbp2
		Xetrov90020676m.g
		rab6a
		samd13
		hes2
		hnrnpc
		LOC100487498
		cacnb1
		LOC101731305
		LOC100495918
		mpi
		Xetrov90029768m.g
		ptx3
		Xetrov90013709m.g
		pcnp
		Xetrov90014591m.g
		Xetrov90005786m.g
		Xetrov90012927m.g
		cep85l
		ece2-like
		hddc2-like
		man1b1
		LOC101732262
		LOC100487668
		rnf10
		LOC100485206
		ptpn11
		LOC100496075
		Xetrov90025560m.g
		plekhf2
		wnt16
		Xetrov90025086m.g
		LOC100489375
		LOC100495827
		prss1-like.1
		Xetrov90016290m.g
		uqcc1
		LOC100496629
		nufip1
		nrp1
		cep104-like
		mrps30
		cnpy1-like
		LOC100216114
		adcy1
		LOC100498621
		LOC100495218-like
		xpo6
		prr13-like
		Xetrov90002013m.g
		b4galt1.1
		grik2
		ndfip2
		usp32
		cyr61
		Xetrov90024828m.g
		atp8a2
		LOC100135138
		cox18
		LOC100488420
		hic1
		fli1
		Xetrov90018920m.g
		asb3
		cct6a
		itga8
		cmtm3
		LOC100490298
		zpax
		hes5.2
		adgb
		Xetrov90002125m.g
		ccdc108
		LOC101734054
		smo
		Xetrov90002078m.g
		sacm1l
		Xetrov90023502m.g
		klf2
		pard6b
		hps4
		LOC101734461
		fam188a
		Xetrov90008248m.g
		Xetrov90007703m.g
		hdac7
		LOC100485447
		wisp3
		adamts6
		LOC100487203
		nsun3-like
		cndp1
		Xetrov90007767m.g
		rph3al
		fkbp11
		psme3
		LOC100124812
		prdx6-like
		mmp2
		p2ry10
		znf238.2
		cyb561d2
		slc35e3
		f12
		bcl11a
		Xetrov90018645m.g
		klf15.2
		Xetrov90000061m.g
		fam174b-like
		cldn12
		sp1
		suds3
		Xetrov90012327m.g
		cldn3
		LOC100496061-like
		wdr78
		mad2l1
		slc30a6
		rbmx2
		tubgcp2
		rpl13
		LOC100493339
		Xetrov90018595m.g
		Xetrov90015082m.g
		Xetrov90005747m.g
		tbc1d2b
		myom2
		akap11
		Xetrov90011304m.g
		szt2
		gmnn
		hoxc9
		stx18
		Xetrov90002477m.g
		Xetrov90007243m.g
		ggt1
		tnrc6a-like
		rabl2b
		LOC100495801-like
		arglu1
		LOC548809
		fzd1
		ttll7
		fam65b
		gucy2f
		map2k5
		pax2
		2008-09-01
		Xetrov90024649m.g
		myo3b-like.2
		adamtsl3
		LOC100124851
		unc93b1
		gdf6
		LOC100145523
		prelid2
		Xetrov90004696m.g
		fbxo25
		Xetrov90008814m.g
		sema3a
		Xetrov90002982m.g
		Xetrov90018982m.g
		Xetrov90015957m.g
		hbp1
		rxfp1
		tox3
		taok2
		mtmr7-like
		gdpd2-like.1
		morc3.2
		b3galt2-like.2
		Xetrov90001217m.g
		Xetrov90021908m.g
		hip1r
		abcc5
		mamdc2
		LOC100495015
		zcchc2
		LOC101731932
		khdrbs3
		btbd6
		Xetrov90024134m.g
		spata5l1
		eif3d
		LOC100485387-like.1
		pygm
		man2a2
		Xetrov90016965m.g
		Xetrov90015801m.g
		Xetrov90012650m.g
		ninj1
		ube2e2-like.1
		cmahp
		Xetrov90024636m.g
		mtap
		lgals12-like
		Xetrov90006665m.g
		vasn
		LOC100492437
		LOC101733478
		swi5
		efcab10-like
		pitx3
		tbcel
		sub1
		LOC100497509
		btaf1-like.1
		c3orf58
		Xetrov90019970m.g
		Xetrov90002084m.g
		sntb2
		kcnj1
		mier1-like
		amd1
		c1orf228
		myo1h
		Xetrov90025132m.g
		Xetrov90013930m.g
		cd8a
		prep
		LOC100496897
		Xetrov90010663m.g
		csgalnact2
		Xetrov90015686m.g
		pvrl3
		LOC100495077
		rap2b
		Xetrov90002730m.g
		hdac9
		slc26a1
		ssfa2
		ap1m1
		LOC100495462
		tbl1xr1
		LOC447963
		mob3a
		mespb
		Xetrov90022852m.g
		dok6
		aste1
		ranbp9
		clgn-like
		cntln-like
		pptc7
		Xetrov90014107m.g
		mpp2
		zcchc6
		thumpd2
		tgm3
		acad8
		nedd9
		Xetrov90003037m.g
		tenm4
		rgs18
		dgkq
		camta1
		cdh9
		Xetrov90021815m.g
		Xetrov90005767m.g
		Xetrov90003721m.g
		Xetrov90019084m.g
		cav3.1
		btbd3
		tmem5
		Xetrov90004445m.g
		LOC100486534
		kif26b-like
		uncx
		plch1-like
		Xetrov90021642m.g
		lrrc4c
		amot
		ddx23
		cyp3a5
		mllt1
		lamb3-like
		Xetrov90029465m.g
		LOC100493509
		Xetrov90001226m.g
		hs6st1
		Xetrov90014824m.g
		chmp6
		tmod3
		LOC100492529
		LOC100497666
		skiv2l
		glt8d2
		hoxd3
		brdt
		gnpda2
		cer1
		Xetrov90016316m.g
		Xetrov90027353m.g
		Xetrov90012184m.g
		Xetrov90000116m.g
		golga4-like
		grb14
		nr5a1
		Xetrov90016206m.g
		Xetrov90003060m.g
		myo5b
		lin52
		myl1
		Xetrov90003541m.g
		cnih1
		Xetrov90010579m.g
		Xetrov90001024m.g
		LOC100492237-like
		LOC100496014-like
		tmem68
		rabggtb
		Xetrov90003880m.g
		Xetrov90023765m.g
		fbxo15
		LOC100498149
		slc51a-like.2
		mknk2
		LOC100490646
		tank
		Xetrov90008043m.g
		tmprss15
		elavl4
		ikzf5
		slc22a23
		fpgs
		atp1b1
		crybb1
		gxylt1-like
		btg1
		dip2a
		nfu1
		znf532
		LOC100493403
		slc25a18
		wrn
		dnd1
		dmrt1
		midn
		Xetrov90016210m.g
		Xetrov90008374m.g
		Xetrov90012852m.g
		cdh2
		cldn6.2
		fam189a1
		sec61g
		LOC100493141
		stmnd1
		Xetrov90024097m.g
		Xetrov90020295m.g
		cdc73
		spata20-like
		Xetrov90030872m.g
		bak1
		slitrk5-like
		LOC101732270
		klf12
		ccdc50
		rev3l
		gas2l3
		LOC101731280
		LOC100496216
		h1fx
		srp72
		LOC100496857-like
		kif13a-like
		sod2
		MGC69520
		sh3gl3
		pou6f1
		Xetrov90015707m.g
		Xetrov90014028m.g
		sestd1
		stk24
		Xetrov90004462m.g
		lzts1
		Xetrov90000750m.g
		rpl39
		cyfip1
		Xetrov90006654m.g
		LOC100493411
		Xetrov90027659m.g
		LOC100496215
		LOC101734365
		sod1
		tle4
		LOC100498530
		cyp7a1
		Xetrov90013284m.g
		LOC100487080-like
		esyt1
		ccdc57
		mpdz
		LOC101732259
		LOC100491826-like
		LOC100491830
		usp12
		tvp23a-like
		pwwp2b-like
		LOC100493382
		Xetrov90004753m.g
		gpr85
		LOC100488382
		Xetrov90026216m.g
		lamc2
		LOC101734781
		nrip1
		Xetrov90025415m.g
		Xetrov90001378m.g
		pigm
		prrt2
		Xetrov90014693m.g
		chchd3
		cdhr3
		tctex1d1-like
		impg2
		prkaa1
		erlin1
		gsx2
		atn1-like
		Xetrov90001279m.g
		Xetrov90010096m.g
		LOC101733909
		fam219b
		avpr1b
		Xetrov90022996m.g
		ccnt1
		matn2
		Xetrov90003294m.g
		bcorl1
		slc26a2.2
		LOC550042
		asns
		skor1
		LOC100487334
		arid5b-like.1
		usp3
		gtdc1
		acot9
		asb13-like
		ercc1
		tmem47
		pou3f1
		col5a2
		nrl
		dusp7
		znf750
		Xetrov90015537m.g
		cyp20a1
		adamts17-like
		LOC101731463
		Xetrov90024245m.g
		rpain
		sumf2
		Xetrov90019642m.g
		pqlc1.1
		Xetrov90013828m.g
		atg10-like
		rpsa
		Xetrov90007681m.g
		slc24a3
		Xetrov90013918m.g
		siah3
		serpinb1
		rpl22l1
		gatad2a
		mef2c
		nsa2
		rab23
		eef1a1o
		hsd17b4
		arhgef6
		Xetrov90000013m.g
		gtf2f2
		Xetrov90011504m.g
		Xetrov90006952m.g
		nfat5-like
		mvb12b
		cops5
		tusc2
		Xetrov90016701m.g
		pxmp2
		LOC100495429
		LOC100493399
		anxa7
		gja1
		gsr
		lad1
		LOC100493778
		mtrf1
		Xetrov90017889m.g
		bnc2
		LOC100492177-like
		LOC100498582
		Xetrov90001572m.g
		adamts15
		npb
		tgfbr2
		zbtb18
		naa30-like
		Xetrov90019554m.g
		apbb2
		txn
		aff2-like.2
		bhlha9
		Xetrov90023394m.g
		Xetrov90014728m.g
		LOC101731250
		Xetrov90018698m.g
		ccdc117-like
		sh3pxd2b
		Xetrov90004036m.g
		cep44
		cmip-like
		LOC101733160
		atp5j2
		rprd2-like
		flt4
		Xetrov90024449m.g
		Xetrov90014706m.g
		Xetrov90003460m.g
		pnpt1
		Xetrov90018025m.g
		trim55-like
		f2rl3
		fancl
		chsy1
		LOC100490872
		LOC496503
		trhr2
		dpt
		tal1
		hoxc11
		fign-like
		c15orf57
		cpne3
		tmco1
		LOC100492585
		rspo3
		rnmt
		ubtd1
		mgea5
		zbtb22
		pdcd6
		Xetrov90001985m.g
		LOC100493572
		lsm1
		Xetrov90013393m.g
		scaf4
		mark3
		tmem182-like.2
		dapk3
		LOC100489206
		mkln1
		metap2
		hhipl1
		degs3
		brsk2-like
		oaz1
		LOC100490743
		cables1-like.2
		Xetrov90010616m.g
		LOC733978-like
		Xetrov90018708m.g
		tfam-like
		Xetrov90014586m.g
		MGC147450
		Xetrov90003254m.g
		myt1l
		Xetrov90030126m.g
		nsun2
		Xetrov90030578m.g
		znf521-like
		plcb4-like
		acss3
		Xetrov90000793m.g
		Xetrov90025876m.g
		znf462-like
		sgol1
		cyp26a1
		agt
		rapgef6
		nkx2-1
		fadd
		cyyr1
		Xetrov90017971m.g
		pcdh7
		Xetrov90028282m.g
		fam5b
		Xetrov90006350m.g
		hoxd1
		ctnnd1
		Xetrov90016423m.g
		n6amt1-like
		Xetrov90013317m.g
		cdc42se2-like.1
		LOC100486973-like
		LOC100492996
		nkx2-8
		bdnf
		LOC101731089
		plek
		vezf1
		bend2-like
		angptl5
		rnf144b
		fam222b-like
		micu1
		Xetrov90027797m.g
		adck4-like
		rnf145
		cxcr3
		Xetrov90021367m.g
		LOC100144990
		sox14
		trim37
		s1pr3
		mael
		igsf9b-like
		myog
		Xetrov90013907m.g
		Xetrov90011725m.g
		Xetrov90013537m.g
		LOC101732807
		metap1d
		pigk
		sdhd
		selo
		dnajc22
		Xetrov90014481m.g
		Xetrov90005518m.g
		prx
		LOC100489121
		Xetrov90004889m.g
		LOC100486631
		vps37b
		MGC75753
		Xetrov90016611m.g
		kcp
		lmtk2
		plxna4-like.1
		hspa14
		Xetrov90014806m.g
		gabbr1
		mrpl3
		plvap
		ibtk-like
		ttc27
		leng1
		Xetrov90022161m.g
		ndst2
		pik3r4
		ebf1-like
		atf7ip-like
		morc3
		Xetrov90006396m.g
		Xetrov90002328m.g
		ctxn3
		LOC100485259
		LOC100492795
		pcdh17
		Xetrov90007267m.g
		LOC100486204-like
		Xetrov90002377m.g
		LOC101733854
		gpa33
		LOC101732430
		tet2
		ppm1d
		LOC100491930
		Xetrov90030916m.g
		tmem110
		myo1e.1
		tomm5
		slc13a5
		zbtb8a.1
		p2ry12-like
		fnip2-like
		nova1
		dlg1
		alg1
		Xetrov90013937m.g
		otx1
		Xetrov90023564m.g
		Xetrov90011433m.g
		LOC101731473
		ap5m1
		hipk1
		Xetrov90005801m.g
		Xetrov90007732m.g
		mcm4
		Xetrov90007552m.g
		ccs
		duox2
		mpped2
		ep400
		mpp5
		ctsw
		hnrpk
		amhr2
		igf2bp3
		pdgfrb
		Xetrov90023962m.g
		yif1b
		fam196a
		LOC101732553
		itgb7
		pip4k2b
		Xetrov90016020m.g
		vash2
		prkx-like
		kmt2a
		dgcr6
		lrrc8c
		adi1
		ptger4
		Xetrov90011891m.g
		hhla1
		murc
		lrba
		cdkl5-like
		cap2
		rgs17-like
		dimt1
		LOC100494670
		ckmt1b
		slc35b3
		Xetrov90001404m.g
		ids
		lmod2
		luc7l3
		hdac2
		poc1a
		comp
		LOC100493210
		arl14
		gemin6
		LOC100145473
		lmo4.1
		pkdcc.1
		syncrip
		map2k1
		nos2
		dusp11.2
		Xetrov90027229m.g
		gapvd1-like
		LOC101730281
		gpd1l
		gyg2
		enc1
		p2ry2
		Xetrov90008912m.g
		morn3
		LOC100495220-like
		cox6a1
		ssh3
		gtf2h2
		extl2
		shroom2
		Xetrov90015872m.g
		LOC100494322
		amigo2-like
		pde11a-like.2
		fbxo4
		foxo3
		mef2a
		pspc1
		LOC101733917
		srpk2
		slc35g1
		cast
		stxbp5-like.1
		tfap2a
		p4hb
		pls3
		LOC100487263
		Xetrov90026137m.g
		mespa
		foxi1
		LOC100485974-like
		ddit4l
		rabgap1l
		Xetrov90018194m.g
		abce1
		fcgbp
		tmem200c-like
		LOC100496053
		intu
		Xetrov90016160m.g
		Xetrov90023161m.g
		ppp1r3g
		lbx1
		nudt7-like
		dars
		arhgap4
		LOC100498643
		Xetrov90013395m.g
		capza2
		c6orf106
		grsf1
		Xetrov90003238m.g
		figf
		Xetrov90017436m.g
		rab4b
		cysltr1
		Xetrov90013296m.g
		LOC100485859
		gria1-like.2
		ctsk-like
		mgat4c
		Xetrov90013956m.g
		trhr
		LOC100486024
		crmp1
		LOC100497839
		sgpl1-like
		lztfl1
		Xetrov90015175m.g
		rnf11.2
		myo6-like
		ccdc153-like
		LOC100145209
		tmem242
		Xetrov90001852m.g
		ago2
		LOC100492723
		camkk2-like
		pecam1
		Xetrov90013955m.g
		Xetrov90001108m.g
		clip1
		fat3-like
		sntg2
		Xetrov90020064m.g
		Xetrov90008462m.g
		ttyh1
		gmip
		tp53inp1-like
		Xetrov90017494m.g
		helq-like
		immt-like
		ppp1r16b
		fgf7
		LOC100485939
		syf2
		cyp2f1
		Xetrov90014196m.g
		LOC100491184-like
		LOC100135222
		napg
		LOC100495131-like
		LOC100485068
		sort1
		asnsd1-like
		vdac2
		Xetrov90003191m.g
		neurog3
		Xetrov90009712m.g
		LOC101732280-like
		pam-like
		esrrgr
		hnrnpu
		adamts10-like
		LOC100497523
		mcm6
		LOC100490936
		mertk
		Xetrov90011280m.g
		Xetrov90014822m.g
		papln-like
		rapgef5-like.1
		Xetrov90007528m.g
		mtrr
		LOC100485272-like
		LOC100488895
		wnt11b
		nbeal2
		uxs1
		c20orf27
		Xetrov90007902m.g
		LOC100491072
		chrnb3
		c8a
		tlr9
		prlh
		Xetrov90017602m.g
		ptpn22-like.2
		ptchd1
		ddah1
		fer
		ttc7a
		hyal4
		unk
		Xetrov90015677m.g
		abhd17a
		LOC101732809-like
		gnaq
		LOC100491594
		vdr
		kcns3
		fam134b
		Xetrov90023370m.g
		Xetrov90029257m.g
		zic2
		c1qtnf1
		pvalb
		nrn1l
		LOC101734920
		tmcc2
		snx19
		adcy6
		hoxb8
		Xetrov90024937m.g
		slc1a4
		hes7.1
		taf15
		lysmd4-like
		Xetrov90000718m.g
		menf.2
		Xetrov90016251m.g
		Xetrov90016475m.g
		spry3
		Xetrov90000829m.g
		Xetrov90012634m.g
		Xetrov90003797m.g
		Xetrov90023554m.g
		LOC100494386
		usp48
		mtmr2-like.1
		uck2
		zmym2
		LOC101732051
		LOC101730599
		prex2
		eef1g
		acmsd-like
		stt3b-like.2
		setd2
		psmd14
		kcnc4-like
		Xetrov90001282m.g
		nasp
		stx6
		snrnp35
		stap2-like
		Xetrov90025043m.g
		asxl3
		LOC101733559
		col4a1
		atg5
		pnhd
		mok
		ap2a2
		epb41l3-like
		Xetrov90010398m.g
		chmp1b
		sgcz
		LOC100488126
		LOC101732961
		anxa3
		Xetrov90008162m.g
		yipf7
		pik3cg
		cplx2
		ect2
		fgf14
		Xetrov90008071m.g
		slc39a8-like
		LOC100493071
		slit1
		nuf2
		pam16
		rap1b
		slc7a7
		snx29
		LOC100495513-like
		Xetrov90025153m.g
		ranbp2
		LOC100492870
		Xetrov90011282m.g
		LOC100493773
		fam212a
		errfi1
		ppil2
		dnajc9
		Xetrov90014597m.g
		isl2
		LOC100145338
		fam161b-like
		rpa1
		tbc1d5
		tenm2-like.2
		Xetrov90000855m.g
		ccdc169
		LOC101733145
		rnf24
		Xetrov90028751m.g
		slc39a9
		Xetrov90027662m.g
		akt1s1
		col9a1
		clvs2-like
		il6st
		Xetrov90023770m.g
		foxn3
		kal1
		hal.1
		Xetrov90014516m.g
		nyx
		elp2
		Xetrov90000562m.g
		rai2
		nppb
		LOC100497120-like
		Xetrov90004457m.g
		Xetrov90018169m.g
		ltbp3
		Xetrov90004197m.g
		pak6
		nudt22
		tle2
		Xetrov90029765m.g
		sp8
		Xetrov90005082m.g
		Xetrov90000048m.g
		Xetrov90029260m.g
		psmc6
		Xetrov90003065m.g
		adamts18
		Xetrov90012202m.g
		Xetrov90027516m.g
		Xetrov90018942m.g
		LOC100124962
		ppp2r3a
		ugp2
		Xetrov90028125m.g
		pus7
		slc10a7
		Xetrov90006174m.g
		stox1
		LOC101732299
		c3orf17
		flnb
		kiaa1239-like
		Xetrov90010731m.g
		sass6
		emc6
		def8
		glb1l2
		irs1
		Xetrov90011050m.g
		Xetrov90003530m.g
		nid2
		Xetrov90001121m.g
		wdr66
		rngtt
		LOC100491972
		hnmt
		nos1ap
		Xetrov90000039m.g
		rasgef1b
		piwil3
		atp8b4
		bcl9l
		sox6
		ascc1
		LOC100124848-like
		gja7
		scaper
		Xetrov90007524m.g
		LOC100485686
		Xetrov90018287m.g
		LOC101735221
		eya2
		rbm47
		hsd11b1l.2
		LOC101732341
		atp6v0d2
		LOC100489479
		pgk1
		sh3bp4
		med10
		bloc1s6
		Xetrov90008040m.g
		aldh2
		whamm
		wdr34
		LOC733728
		shprh
		kdm2a
		fmn1
		LOC101731675
		Xetrov90001503m.g
		tfdp2
		ube2u
		macrod1-like
		Xetrov90021178m.g
		LOC100491297
		LOC100487324
		slc39a11
		LOC101731347
		rsl24d1
		Xetrov90001904m.g
		mtmr4-like
		nt5c1a
		Xetrov90005693m.g
		atp13a4
		Xetrov90017437m.g
		lama3
		Xetrov90018166m.g
		Xetrov90023803m.g
		fam184a-like
		Xetrov90005058m.g
		Xetrov90005006m.g
		LOC100495531
		slc43a2
		unc5d-like.1
		lima1
		fam171a2
		sufu
		ppp1r3b
		paics.1
		tnrc6c-like
		cnot6l
		ncf1
		cd74
		Xetrov90020847m.g
		znf131
		LOC100144286
		LOC101734617
		znf608
		syt16-like
		LOC100493492
		apba1-like
		LOC101735086
		fzd10
		LOC101731842
		xgb
		bmpr2
		Xetrov90000550m.g
		kiaa0586
		blvra
		lmx1b.1
		atad3a
		emx1.2
		thoc7
		afg3l1p
		ryr1-like
		nab1
		mapkbp1
		gnal
		ugt8
		fbxo21
		crkl
		ano10
		Xetrov90009652m.g
		kcna5
		efcab1
		cln8-like
		Xetrov90006317m.g
		lyrm9
		icmt
		vldlr
		tnip2
		Xetrov90007717m.g
		Xetrov90018399m.g
		supt7l
		Xetrov90023537m.g
		Xetrov90005704m.g
		Xetrov90023493m.g
		rpl7
		tpd52l1
		Xetrov90003443m.g
		grap2
		LOC100498375
		ntn4
		LOC100498168
		eya4-like
		ahctf1
		LOC100487252
		LOC101732795
		calcr
		gltp
		tgm1
		Xetrov90023742m.g
		Xetrov90006103m.g
		slc30a4
		c18orf25
		LOC101732678
		prrg4
		ogg1-like
		dynlt3
		grik5-like.2
		snrnp70
		Xetrov90030901m.g
		spats2l
		klf6
		Xetrov90018917m.g
		Xetrov90005204m.g
		Xetrov90014173m.g
		uchl5
		gas2l2-like
		upf1
		fam83c
		otud1
		Xetrov90007468m.g
		mrpl20
		LOC100498256
		Xetrov90018894m.g
		dcp2
		Xetrov90012187m.g
		kif21a
		spns2
		LOC100127707
		dnttip1
		chga
		mis18bp1-like
		igfbpl1
		LOC100494328
		tacr1
		ppa2
		ventx3.1
		Xetrov90024225m.g
		Xetrov90021539m.g
		ier5
		eif2b3
		LOC100494399
		ddx20
		pkd1l2
		fzd7
		gak
		cdh6
		pes1
		nhsl1
		afap1
		Xetrov90013355m.g
		LOC100490602
		serf2
		cybb
		Xetrov90025579m.g
		b4galt3-like.2
		rps12
		Xetrov90008411m.g
		fuca2
		arhgap17-like
		ube2s
		flrt2
		lama1-like
		suv420h1
		Xetrov90008947m.g
		MGC145706
		neil3
		flvcr1
		tdrd15
		LOC100488015
		hook3-like
		rpusd2
		Xetrov90007525m.g
		dclre1c
		ngf
		Xetrov90017257m.g
		dlg5
		ap5s1
		tfdp1
		mhc1a
		otoa
		plod2-like
		prc1
		Xetrov90014781m.g
		LOC101731220
		bdh1
		fam199x
		dnai2
		htr1a
		folr4
		LOC100496298-like
		LOC101733215
		Xetrov90026523m.g
		pot1
		Xetrov90016175m.g
		kpna3
		MGC89906
		Xetrov90014209m.g
		LOC100498497
		LOC100493666-like
		ift57
		caln1
		ssbp2
		dach1
		trpc5
		psmc3
		vstm2b
		LOC100491162
		LOC100145136
		dhfr
		LOC100497949
		LOC101732260
		Xetrov90024464m.g
		hlx
		igdcc4-like
		fabp7
		LOC100487666
		LOC101732743
		pde5a
		eif3k
		Xetrov90002109m.g
		znf503
		utp20
		LOC101734627
		Xetrov90028105m.g
		ift43
		Xetrov90012994m.g
		idh2
		gata3
		ssuh2-like
		LOC733858
		neurod4
		ttc18-like
		LOC100487287-like
		foxd3
		slc25a12
		Xetrov90000665m.g
		fbxo27
		kif2a-like
		vta1
		fgf5
		hes6.1
		ano6
		Xetrov90013059m.g
		mpo
		tmem180
		Xetrov90016601m.g
		flt3lg
		epb41l2
		ces3
		abhd13
		calu
		nkx3-3
		LOC101734506
		fam109a
		LOC100492446
		c16orf13
		pdgfd
		cmtm5
		ehf
		ereg
		LOC100498011-like
		ppp2r5b
		akr1a1
		lipc
		mgat4a
		ehd4
		inhba
		arrdc3
		Xetrov90020915m.g
		LOC100485405
		pkhd1l1
		capn1-like.1
		cul2
		LOC100485309-like
		ctnnb1
		brcc3
		cldn10
		klf4
		tnnc2
		Xetrov90014819m.g
		LOC100492289
		msln-like.1
		senp7
		hsf4
		Xetrov90000049m.g
		efna2
		edil3
		apopt1
		Xetrov90000096m.g
		grinl1a
		msh3
		LOC496414
		Xetrov90013913m.g
		aldh1a3-like
		Xetrov90021536m.g
		LOC100496505
		mettl22
		nedd4l
		spdyc
		cntn5
		map3k4-like
		senp5
		Xetrov90006047m.g
		hat1
		frmd8
		LOC101732684
		ap1g1-like
		khdrbs1
		foxe1
		Xetrov90004358m.g
		sp3
		sostdc1
		Xetrov90005964m.g
		LOC100487637
		edn2
		aplnr
		Xetrov90029562m.g
		col14a1
		ppp1r12b
		pald1
		mthfs
		LOC734122
		rbm24
		rxfp3
		Xetrov90000759m.g
		egfr
		Xetrov90022936m.g
		bicd2-like.1
		Xetrov90000246m.g
		vwc2l-like
		cpsf2
		znf703
		cdkn1a
		theg-like
		LOC100488459
[truncated: 6,858 more rows]

## Sheet: D_bcatRNA(st.9)_b+FChIP(st.9)
Names	total	elements
BCat Stage 9 RNA mbCat FoxH1 Stage 9 Peaks	89	irx3
		fzd8
		foxa4
		eomes
		LOC100124862
		LOC100494680
		kcnq4
		cxcl12
		LOC100495077
		cdh2
		stac
		pnhd
		gnal
		LOC100488935
		sia2
		rasl11b
		stat2
		LOC100496394
		zeb2
		lrig3
		LOC101731753
		tbx2
		LOC101734157
		nog
		arl4a
		t
		efnb2
		flrt3
		apoc1-like
		jph3
		LOC100486199-like
		LOC101731980
		LOC100493838-like
		pofut2
		lmx1a
		frzb
		cass4
		sh3gl2
		nodal1
		admp
		pth2r
		pcdh8.2
		nrg3
		gda-like
		lefty
		LOC100498064
		LOC100486469
		micu3-like
		LOC100145165
		foxb1
		sebox
		sec16b-like
		iqca1
		gadd45g
		bcl11b
		nodal2
		pitx2
		larp4
		gsc
		zic3
		cpe
		LOC100496651
		sia1
		otx2
		pgc-like.2
		Xetrov90015993m.g
		palm2
		fgf20
		LOC100498055
		chrd
		ngfr
		slc16a12
		sp5
		rnf111
		hhex
		lef1
		nodal6
		LOC100497756
		nodal3.2
		LOC100485039-like
		syngap1
		slc25a25-like
		slitrk1
		fmod
		rdh5
		fst
		zc3h12c
		foxp2
		axin2
BCat Stage 9 RNA	39	sik3-like
		ran
		pias1
		Xetrov90028461m.g
		arl16
		LOC101733080
		kif11
		Xetrov90029265m.g
		Xetrov90009422m.g
		nodal5
		LOC100485326
		rps6ka1
		Xetrov90025899m.g
		LOC101732995
		aaed1
		sytl4
		Xetrov90030547m.g
		LOC101730869
			xarp-like
		nodal3.1
		pdlim4
		Xetrov90017899m.g
		Xetrov90027385m.g
		rgs16
		dus1l-like
		menf.1-like.2
		etv3l
		prss16
		LOC101732487
		LOC101733813
		nodal5.2
		c19orf10
		prps2
		ctdspl-like
		LOC100488934
		tshb
		Xetrov90012957m.g
		LOC100489670
		arhgap21
		osbp
mbCat FoxH1 Stage 9 Peaks	8228	fkbp3
		chst2
		htr1d
		Xetrov90013692m.g
		LOC100487362
		LOC100487003
		LOC100485265
		krt5.1-like.2
		asap3
		znf804b
		ctdspl2
		crcp
		Xetrov90030607m.g
		nfxl1
		LOC100158459
		cdh24
		gprc5b-like
		morn2
		dock1
		LOC100490312
		LOC101733191
		slc6a3-like
		MGC69466
		LOC101733166
		fam129b
		Xetrov90011714m.g
		rnf150
		rbm20
		Xetrov90011811m.g
		nxph1
		Xetrov90005752m.g
		Xetrov90013304m.g
		Xetrov90017432m.g
		dhrsx-like
		npc1l1
		snap25
		tph2-like
		Xetrov90023860m.g
		Xetrov90023677m.g
		Xetrov90017993m.g
		ier5l
		reln
		Xetrov90005898m.g
		rerg
		slc30a2
		figla
		pou4f1.2
		dnajb9
		LOC100490265
		dhrs3
		fastkd3
		Xetrov90017736m.g
		gcnt1
		fbxl7
		enpep
		LOC100145789
		tmem167b
		rer1
		vmp1
		LOC100492077
		Xetrov90006554m.g
		thoc3-like
		Xetrov90012530m.g
		Xetrov90001216m.g
		spag6
		hoxc3
		lipe
		fgf9
		LOC100495877
		tmem179
		ak4
		txnrd2
		ankrd65
		ccdc9
		Xetrov90018289m.g
		Xetrov90017010m.g
		Xetrov90002666m.g
		bcl6
		gpr160
		kiss1r
		syne2
		smarcc2
		pccb
		shf
		actb
		Xetrov90018980m.g
		musk
		tbca
		epha10
		LOC100493503-like
		znf622
		pcmt1
		asic2-like.2
		LOC100496835
		LOC101733357
		jazf1
		znf346
		znf423
		clip3
		snn
		tnni1
		cdo1
		Xetrov90007874m.g
		fars2
		Xetrov90005650m.g
		Xetrov90020161m.g
		prmt6
		Xetrov90013732m.g
		gdf11.2
		tube1
		c1orf50
		irf6
		aldh6a1
		Xetrov90018160m.g
		rmi1
		xnf7-b
		elovl5
		hyal2
		cyp27b1
		Xetrov90021164m.g
		Xetrov90017691m.g
		slc45a1
		birc6-like.2
		LOC101733611
		Xetrov90001552m.g
		mrpl30
		Xetrov90019415m.g
		Xetrov90005406m.g
		Xetrov90000088m.g
		Xetrov90022673m.g
		mospd1
		camk2d
		dcakd
		LOC101732340
		LOC549454
		Xetrov90023979m.g
		cnrip1
		hdgfrp2
		ogfod2
		Xetrov90022220m.g
		Xetrov90011713m.g
		atp2a3
		odf2l
		sbno2
		LOC101732964
		kiaa1467
		ddit4
		LOC100496094
		LOC100491216
		caap1-like
		hibadh
		Xetrov90024213m.g
		slc38a8
		dhcr24
		kcnmb2-like
		aadacl4
		pcdh9
		mast2
		dgkh-like
		rttn
		Xetrov90003572m.g
		abhd17c
		dyrk2
		LOC100135159
		fam136a
		kank4
		kdm4a
		pygo1
		prkci
		tmem211
		c4orf32
		Xetrov90014614m.g
		Xetrov90012204m.g
		Xetrov90023567m.g
		ndst3
		get4
		nrde2
		fat1
		rps29
		LOC100485833
		LOC100491270-like
		ventx1.1
		lrp1b
		ube2c
		trmt61a
		Xetrov90017593m.g
		Xetrov90006685m.g
		Xetrov90001950m.g
		Xetrov90004702m.g
		Xetrov90011013m.g
		fbxo33
		spef2-like
		ppil4
		ror2
		mpp7
		dlat
		Xetrov90010699m.g
		serinc2
		rbm15
		acta1
		mrps16
		hmgb3
		Xetrov90019605m.g
		wsb1
		cbx1
		Xetrov90007514m.g
		scyl2
		fam78b
		hccs-like
		l1cam
		LOC100493887
		hoxc13
		mab21l2
		Xetrov90011436m.g
		LOC100497498-like
		pex5l
		Xetrov90009204m.g
		hmg20a
		lamb4
		vat1l
		wdr74
		Xetrov90016198m.g
		Xetrov90010153m.g
		met
		pnkp
		zbtb2
		LOC100170488
		myh9
		Xetrov90003119m.g
		casp10
		pcdh15
		rps24
		cebpb
		top2b-like
		LOC100496726
		LOC100489250
		LOC101732569
		grk7
		LOC100498104
		rasgrp3
		pax6
		onecut2
		socs5
		cdkl1
		phf3
		arhgap22-like
		ube2j1
		Xetrov90017050m.g
		fbxo47
		LOC100145255
		Xetrov90017991m.g
		c1orf216
		rnf103
		ccnj
		morc1
		heatr5b
		bsdc1
		ggt7
		pard6g
		inpp4a
		Xetrov90013398m.g
		Xetrov90007257m.g
		sox4
		LOC101734929
		snx13
		LOC101730892
		Xetrov90018007m.g
		hcrtr2
		LOC100490675
		Xetrov90001182m.g
		LOC101733385
		kiaa0355-like
		Xetrov90002938m.g
		galntl6-like
		LOC100489540
		gria4
		Xetrov90016003m.g
		negr1
		Xetrov90000102m.g
		celsr2
		mbnl1-like
		spry2
		emilin2
		nmi
		LOC101730815
		b3gnt4
		bod1l1
		tcaim
		neurod6
		adamtsl5
		hydin
		Xetrov90019846m.g
		LOC100495369
		srrm3
		tk1
		Xetrov90016928m.g
		akap8l
		pitx1
		clvs1
		LOC100488276
		ppp1r12a-like
		hace1
		Xetrov90015038m.g
		LOC100170576
		itpr3
		nodal
		kcnh5
		LOC100494267
		mbd2
		auts2
		LOC100488567
		LOC100498075-like
		sncb
		slc25a30
		pou2f1
		Xetrov90011273m.g
		LOC101732914
		ahdc1
		Xetrov90003745m.g
		LOC100488960
		mrps18b
		Xetrov90021982m.g
		Xetrov90017990m.g
		ppp2r3c
		crip1
		hey2
		nif
		Xetrov90016197m.g
		Xetrov90016548m.g
		apcdd1
		Xetrov90027661m.g
		osr2
		fkbpl
		gca
		gpr123
		n4bp2
		alk-like.2
		dlg3-like.2
		tubgcp3
		baf-l
		mmp17
		unc5b-like
		tprg1l-like.2
		LOC100492379-like
		ca14
		nucks1
		nr2c2
		dab2-like
		Xetrov90013495m.g
		tdgf1.2
		ttc12
		LOC100491304
		fanca
		Xetrov90013109m.g
		mmrn1
		pmm2
		usp38
		Xetrov90011758m.g
		sf3b2
		nr5a2
		tfb2m
		mmel1
		LOC101732086
		LOC101734651
		mga
		idi1
		Xetrov90014817m.g
		il5ra
		LOC100496110
		cdc37l1
		nphp4
		hsdl2
		LOC100497262
		mn1
		dpp9
		hnf4g
		LOC100127792
		prkcq
		pcsk1
		smyd3
		evx2
		ptcd3
		2009-03-01
		LOC100497024
		zmym6nb
		tll1-like.1
		Xetrov90023880m.g
		Xetrov90028413m.g
		tmc6-like
		Xetrov90025638m.g
		pm20d1
		Xetrov90018346m.g
		abcb5
		bend4-like
		ankh
		Xetrov90006627m.g
		chad-like
		scly
		usp42
		dnajb6
		LOC100488384-like
		vps13a
		sars
		Xetrov90023198m.g
		LOC100495124
		agpat5
		Xetrov90026878m.g
		draxin
		LOC100488893
		tenm1
		ccdc56
		ankrd46
		pld3
		Xetrov90005776m.g
		robo2-like
		Xetrov90011322m.g
		setd3
		apoa5
		tgif1
		LOC779492
		psmd7
		asb2-like
		Xetrov90020441m.g
		kiaa0513
		tef
		rfx2
		Xetrov90011540m.g
		Xetrov90014133m.g
		mex3d
		rbfox3-like
		LOC100493271
		Xetrov90000717m.g
		Xetrov90018650m.g
		mlycd
		kcnk6
		Xetrov90005150m.g
		LOC100486893
		prdm5
		tfap2c
		rfc5
		Xetrov90027863m.g
		LOC100494738
		LOC100490477
		agbl5
		LOC101734213
		Xetrov90015076m.g
		tyro3
		kiaa1033-like
		tmtops.2
		brf1
		aldh1b1-like
		hoxb6
		sympk
		hrasls
		dnajc4
		LOC101731882-like
		thrb
		Xetrov90018651m.g
		itpkc
		Xetrov90005842m.g
		LOC100493488
		rcc1
		sp5l
		gnl2
		fam159a
		LOC100496389
		rilpl1
		ift81
		map4k5
		engase-like
		gdf10
		pfkp
		limk1
		enosf1
		nsmce1
		npnt-like
		Xetrov90000606m.g
		kcnb2
		Xetrov90004613m.g
		vn2r1p
		kiaa1143
		Xetrov90006866m.g
		epas1
		mc5r
		Xetrov90013729m.g
		plekhb2
		anxa8
		grk6-like
		fscn2
		Xetrov90012666m.g
		Xetrov90016914m.g
		pim3
		nup98
		thbs1
		tmem17-like.2
		Xetrov90025741m.g
		dchs2
		slc24a4
		ubash3b
		Xetrov90016841m.g
		LOC100495133
		rhou
		LOC101735245
		ephx4
		Xetrov90020385m.g
		tnfrsf21
		LOC100495414
		kntc1
		LOC100488770
		gusb
		itih2
		LOC100492224-like
		cpq-like
		Xetrov90020512m.g
		Xetrov90013573m.g
		map4k4-like
		fgf16
		Xetrov90001350m.g
		LOC100494635
		Xetrov90011058m.g
		slco4c1
		ncbp2
		Xetrov90020676m.g
		rab6a
		hes2
		hnrnpc
		LOC100487498
		cacnb1
		LOC101731305
		mpi
		Xetrov90029768m.g
		ptx3
		Xetrov90013709m.g
		pcnp
		Xetrov90014591m.g
		Xetrov90005786m.g
		Xetrov90012927m.g
		cep85l
		ece2-like
		hddc2-like
		man1b1
		LOC101732262
		rnf10
		ptpn11
		Xetrov90025560m.g
		plekhf2
		Xetrov90025086m.g
		LOC100489375
		LOC100495827
		prss1-like.1
		Xetrov90016290m.g
		uqcc1
		LOC100496629
		nufip1
		nrp1
		wdr59-like
		cep104-like
		mrps30
		adcy1
		LOC100495218-like
		xpo6
		prr13-like
		lypd6
		LOC100492496
		gpr157
		b4galt1.1
		ndfip2
		usp32
		cyr61
		atp8a2
		LOC100135138
		cox18
		LOC100488420
		hic1
		fli1
		Xetrov90018920m.g
		asb3
		cct6a
		itga8
		cmtm3
		zpax
		rho
		hes5.2
		Xetrov90002125m.g
		ccdc108
		LOC101734054
		smo
		Xetrov90002078m.g
		sacm1l
		klf2
		pard6b
		hps4
		fam188a
		Xetrov90007703m.g
		hdac7
		LOC100485447
		wisp3
		adamts6
		LOC100487203
		nsun3-like
		cndp1
		Xetrov90007767m.g
		rph3al
		psme3
		LOC100124812
		prdx6-like
		mmp2
		p2ry10
		znf238.2
		cyb561d2
		slc35e3
		f12
		bcl11a
		Xetrov90018645m.g
		klf15.2
		Xetrov90000061m.g
		fam174b-like
		cldn12
		sp1
		suds3
		Xetrov90018008m.g
		pfkfb2
		cldn3
		Xetrov90016115m.g
		LOC100496061-like
		Xetrov90017068m.g
		mad2l1
		slc30a6
		rbmx2
		tubgcp2
		rpl13
		LOC100493339
		Xetrov90018595m.g
		Xetrov90015082m.g
		tbc1d2b
		myom2
		akap11
		u2af2
		Xetrov90011304m.g
		szt2
		gmnn
		LOC100488563-like
		hoxc9
		stx18
		Xetrov90002477m.g
		Xetrov90007243m.g
		ggt1
		tnrc6a-like
		LOC100495801-like
		arglu1
		LOC548809
		ttll7
		fam65b
		gucy2f
		map2k5
		pax2
		2008-09-01
		Xetrov90024649m.g
		myo3b-like.2
		adamtsl3
		unc93b1
		gdf6
		LOC100145523
		prelid2
		Xetrov90004696m.g
		fbxo25
		Xetrov90008814m.g
		sema3a
		Xetrov90002982m.g
		Xetrov90015957m.g
		hbp1
		tox3
		taok2
		mtmr7-like
		LOC100124857
		gdpd2-like.1
		morc3.2
		b3galt2-like.2
		Xetrov90001217m.g
		hip1r
		abcc5
		LOC100495015
		mef2bnb
		khdrbs3
		btbd6
		Xetrov90024134m.g
		spata5l1
		eif3d
		LOC100485387-like.1
		pygm
		man2a2
		Xetrov90016965m.g
		Xetrov90015801m.g
		Xetrov90012650m.g
		ninj1
		ube2e2-like.1
		cmahp
		mtap
		lgals12-like
		Xetrov90006665m.g
		vasn
		LOC101733478
		swi5
		efcab10-like
		pitx3
		tbcel
		sub1
		LOC100497509
		btaf1-like.1
		c3orf58
		Xetrov90024170m.g
		kcnj1
		mier1-like
		amd1
		c1orf228
		myo1h
		Xetrov90025132m.g
		Xetrov90013930m.g
		LOC100496897
		Xetrov90001687m.g
		Xetrov90010663m.g
		csgalnact2
		Xetrov90015686m.g
		pvrl3
		rap2b
		Xetrov90002730m.g
		hdac9
		slc26a1
		ssfa2
		ap1m1
		LOC100495462
		tbl1xr1
		LOC447963
		mob3a
		mespb
		Xetrov90011941m.g
		dok6
		aste1
		ranbp9
		clgn-like
		cntln-like
		pptc7
		Xetrov90014107m.g
		mpp2
		zcchc6
		thumpd2
		tgm3
		acad8
		nedd9
		Xetrov90003037m.g
		tenm4
		rgs18
		dgkq
		camta1
		Xetrov90021815m.g
		Xetrov90006708m.g
		Xetrov90005767m.g
		Xetrov90003721m.g
		Xetrov90019084m.g
		cav3.1
		btbd3
		tmem5
		Xetrov90004445m.g
		LOC100486534
		kif26b-like
		uncx
		plch1-like
		Xetrov90021642m.g
		lrrc4c
		amot
		ddx23
		mllt1
		lamb3-like
		Xetrov90029465m.g
		Xetrov90001226m.g
		hs6st1
		Xetrov90014824m.g
		tmod3
		LOC100492529
		LOC100497666
		skiv2l
		glt8d2
		hoxd3
		gnpda2
		cer1
		Xetrov90016316m.g
		Xetrov90027353m.g
		Xetrov90012184m.g
		grb14
		nr5a1
		Xetrov90016206m.g
		Xetrov90003060m.g
		myo5b
		lin52
		myl1
		Xetrov90003541m.g
		cnih1
		Xetrov90010579m.g
		fam110b-like
		rasal1
		lix1
		LOC100496014-like
		tmem68
		rabggtb
		Xetrov90003880m.g
		Xetrov90023765m.g
		fbxo15
		LOC100498149
		slc51a-like.2
		mknk2
		Xetrov90017192m.g
		LOC100490646
		tank
		Xetrov90008043m.g
		tmprss15
		elavl4
		ikzf5
		slc22a23
		fpgs
		atp1b1
		crybb1
		gxylt1-like
		btg1
		dip2a
		nfu1
		znf532
		LOC100493403
		slc25a18
		wrn
		dnd1
		phf12
		dmrt1
		midn
		Xetrov90016210m.g
		Xetrov90008374m.g
		Xetrov90012852m.g
		cldn6.2
		fam189a1
		sec61g
		LOC100493141
		stmnd1
		cdc73
		spata20-like
		Xetrov90030872m.g
		bak1
		slitrk5-like
		LOC101732270
		klf12
		ccdc50
		rev3l
		gas2l3
		LOC101731280
		LOC100496216
		h1fx
		srp72
		LOC100496857-like
		kif13a-like
		sod2
		MGC69520
		sh3gl3
		pou6f1
		Xetrov90015707m.g
		Xetrov90014028m.g
		stk24
		Xetrov90004462m.g
		lzts1
		Xetrov90000750m.g
		rpl39
		cyfip1
		LOC100493411
		Xetrov90027659m.g
		LOC100496215
		LOC101734365
		sod1
		tle4
		LOC100498530
		cyp7a1
		Xetrov90013284m.g
		LOC100487080-like
		esyt1
		ccdc57
		cep192-like
		mpdz
		LOC101732259
		LOC100491830
		usp12
		tvp23a-like
		pwwp2b-like
		LOC100493382
		Xetrov90004753m.g
		gpr85
		LOC100488382
		lamc2
		LOC101734781
		nrip1
		Xetrov90025415m.g
		Xetrov90001378m.g
		pigm
		wnt9a
		Xetrov90014693m.g
		chchd3
		tctex1d1-like
		impg2
		prkaa1
		mst1r
		gsx2
		atn1-like
		Xetrov90001279m.g
		Xetrov90010096m.g
		LOC101733909
		fam219b
		avpr1b
		Xetrov90022996m.g
		ccnt1
		matn2
		bcorl1
		slc26a2.2
		LOC550042
		asns
		skor1
		LOC100487334
		arid5b-like.1
		usp3
		gtdc1
		acot9
		asb13-like
		ercc1
		tmem47
		pou3f1
		col5a2
		nrl
		znf750
		cyp20a1
		adamts17-like
		LOC101731463
		Xetrov90024245m.g
		rpain
		sumf2
		Xetrov90019642m.g
		pqlc1.1
		Xetrov90013828m.g
		atg10-like
		rpsa
		Xetrov90007681m.g
		slc24a3
		Xetrov90013918m.g
		siah3
		serpinb1
		rpl22l1
		gatad2a
		mef2c
		nsa2
		rab23
		eef1a1o
		hsd17b4
		arhgef6
		Xetrov90000013m.g
		gtf2f2
		Xetrov90011504m.g
		Xetrov90006952m.g
		nfat5-like
		mvb12b
		cops5
		tusc2
		Xetrov90016701m.g
		LOC100493399
		anxa7
		gja1
		gsr
		lad1
		LOC100493778
		mtrf1
		Xetrov90017889m.g
		bnc2
		LOC100492177-like
		Xetrov90001572m.g
		adamts15
		npb
		tgfbr2
		zbtb18
		naa30-like
		Xetrov90019554m.g
		hoga1
		apbb2
		txn
		aff2-like.2
		bhlha9
		Xetrov90023394m.g
		Xetrov90014728m.g
		LOC101731250
		Xetrov90018698m.g
		ccdc117-like
		sh3pxd2b
		Xetrov90004036m.g
		cep44
		cmip-like
		ilf3
		ttk
		ccnd1
		atp5j2
		rprd2-like
		flt4
		Xetrov90024449m.g
		Xetrov90014706m.g
		Xetrov90003460m.g
		trim55-like
		f2rl3
		fancl
		chsy1
		LOC100490872
		LOC496503
		Xetrov90007272m.g
		trhr2
		dpt
		tal1
		hoxc11
		fign-like
		c15orf57
		cpne3
		tmco1
		LOC100492585
		rspo3
		rnmt
		ubtd1
		mgea5
		zbtb22
		pdcd6
		Xetrov90001985m.g
		LOC100493572
		lsm1
		Xetrov90013393m.g
		scaf4
		tmem182-like.2
		st6galnac2
		dapk3
		LOC100489206
		mkln1
		metap2
		hhipl1
		degs3
		brsk2-like
		oaz1
		LOC100490743
		cables1-like.2
		Xetrov90010616m.g
		LOC733978-like
		Xetrov90018708m.g
		tfam-like
		MGC147450
		myt1l
		Xetrov90030126m.g
		nsun2
		Xetrov90030578m.g
		znf521-like
		acss3
		Xetrov90000793m.g
		Xetrov90025876m.g
		znf462-like
		sgol1
		cyp26a1
		agt
		rapgef6
		nkx2-1
		fadd
		cyyr1
		Xetrov90017971m.g
		pcdh7
		Xetrov90028282m.g
		mmp13
		hoxd1
		ctnnd1
		Xetrov90016423m.g
		n6amt1-like
		Xetrov90027231m.g
		Xetrov90013317m.g
		tbrg1
		cdc42se2-like.1
		LOC100486973-like
		LOC100492996
		nkx2-8
		bdnf
		LOC101731089
		plek
		vezf1
		bend2-like
		rnf144b
		Xetrov90014959m.g
		fam222b-like
		micu1
		Xetrov90027797m.g
		adck4-like
		rnf145
		cxcr3
		Xetrov90021367m.g
		rab33b
		sox14
		trim37
		mael
		igsf9b-like
		myog
		Xetrov90013907m.g
		Xetrov90011725m.g
		Xetrov90013537m.g
		LOC101732807
		metap1d
		pigk
		sdhd
		selo
		dnajc22
		Xetrov90014481m.g
		Xetrov90000398m.g
		Xetrov90005518m.g
		clk1
		pde6a
		LOC100497155-like
		prx
		LOC100489121
		mast4
		MGC75753
		kcp
		lmtk2
		plxna4-like.1
		Xetrov90014806m.g
		gabbr1
		mrpl3
		plvap
		ibtk-like
		ttc27
		leng1
		Xetrov90022161m.g
		ndst2
		pik3r4
		ebf1-like
		atf7ip-like
		morc3
		Xetrov90006396m.g
		Xetrov90002328m.g
		ctxn3
		LOC100485259
		LOC100492795
		brwd1
		pcdh17
		ccrn4l
		Xetrov90007267m.g
		Xetrov90019436m.g
		LOC100486204-like
		Xetrov90002377m.g
		LOC101733854
		gpa33
		LOC101732430
		tet2
		ppm1d
		LOC100491930
		Xetrov90030916m.g
		tmem110
		myo1e.1
		tomm5
		slc13a5
		zbtb8a.1
		p2ry12-like
		blnk
		fnip2-like
		nova1
		dlg1
		alg1
		Xetrov90013937m.g
		otx1
		Xetrov90023564m.g
		Xetrov90011433m.g
		LOC101731473
		ap5m1
		hipk1
		pomgnt1
		Xetrov90005801m.g
		Xetrov90007732m.g
		Xetrov90007552m.g
		ccs
		duox2
		mpped2
		ep400
		mpp5
		ctsw
		hnrpk
		amhr2
		igf2bp3
		pdgfrb
		Xetrov90023962m.g
		yif1b
		LOC101732553
		itgb7
		pip4k2b
		Xetrov90016020m.g
		vash2
		prkx-like
		kmt2a
		dgcr6
		ptger4
		hhla1
		murc
		lrba
		cdkl5-like
		cap2
		dimt1
		ckmt1b
		slc35b3
		Xetrov90001404m.g
		ids
		lmod2
		luc7l3
		hdac2
		comp
		LOC100493210
		arl14
		gemin6
		LOC100145473
		lmo4.1
		pkdcc.1
		syncrip
		map2k1
		hectd4
		nos2
		dusp11.2
		Xetrov90027229m.g
		gapvd1-like
		LOC101730281
		gpd1l
		gyg2
		Xetrov90007617m.g
		enc1
		p2ry2
		morn3
		LOC100495220-like
		cox6a1
		ssh3
		gtf2h2
		shroom2
		Xetrov90015872m.g
		LOC100494322
		pde11a-like.2
		fbxo4
		foxo3
		mef2a
		anp32e
		pspc1
		LOC101733917
		srpk2
		stxbp5-like.1
		tfap2a
		p4hb
		pls3
		lhx4
		LOC100487263
		Xetrov90026137m.g
		mespa
		foxi1
		LOC100485974-like
		ddit4l
		rabgap1l
		Xetrov90018194m.g
		abce1
		fcgbp
		tmem200c-like
		intu
		Xetrov90016160m.g
		Xetrov90023161m.g
		ppp1r3g
		lbx1
		nudt7-like
		dars
		arhgap4
		LOC100498643
		Xetrov90013395m.g
		capza2
		c6orf106
		grsf1
		figf
		Xetrov90017436m.g
		rab4b
		cysltr1
		Xetrov90013296m.g
		LOC100485859
		gria1-like.2
		Xetrov90018004m.g
		Xetrov90006442m.g
		trhr
		Xetrov90026469m.g
		LOC100486024
		crmp1
		LOC100497839
		sgpl1-like
		lztfl1
		Xetrov90015175m.g
		rnf11.2
		myo6-like
		ccdc153-like
		LOC100145209
		tmem242
		ago2
		LOC100492723
		pecam1
		Xetrov90013955m.g
		Xetrov90001108m.g
		clip1
		fat3-like
		sntg2
		Xetrov90020064m.g
		Xetrov90008462m.g
		ttyh1
		gmip
		tp53inp1-like
		Xetrov90017494m.g
		helq-like
		immt-like
		ppp1r16b
		fgf7
		LOC100485939
		syf2
		Xetrov90014196m.g
		LOC100491184-like
		LOC100135222
		napg
		LOC100495131-like
		LOC100485068
		sort1
		asnsd1-like
		vdac2
		neurog3
		LOC101732280-like
		esrrgr
		hnrnpu
		adamts10-like
		LOC100497523
		mcm6
		LOC100490936
		mertk
		Xetrov90011280m.g
		Xetrov90014822m.g
		papln-like
		rapgef5-like.1
		ankrd29-like
		Xetrov90007528m.g
		mtrr
		LOC100485272-like
		Xetrov90029771m.g
		LOC100488895
		wnt11b
		nbeal2
		uxs1
		c20orf27
		Xetrov90007902m.g
		LOC100491072
		chrnb3
		c8a
		tlr9
		prlh
		Xetrov90017602m.g
		ptpn22-like.2
		ptchd1
		ddah1
		fer
		ttc7a
		hyal4
		unk
		Xetrov90015677m.g
		abhd17a
		LOC101732809-like
		LOC100491594
		vdr
		kcns3
		fam134b
		Xetrov90023370m.g
		Xetrov90029257m.g
		LOC100485703
		zic2
		pvalb
		Xetrov90020501m.g
		nrn1l
		LOC101734920
		tmcc2
		snx19
		adcy6
		hoxb8
		Xetrov90024937m.g
		slc1a4
		hes7.1
		taf15
		lysmd4-like
		Xetrov90000718m.g
		menf.2
		Xetrov90016251m.g
		Xetrov90016475m.g
		spry3
		Xetrov90000829m.g
		Xetrov90003797m.g
		Xetrov90023554m.g
		usp48
		mtmr2-like.1
		LOC101733976
		ckap4
		Xetrov90002451m.g
		uck2
		zmym2
		LOC101732051
		LOC101730599
		prex2
		eef1g
		acmsd-like
		stt3b-like.2
		setd2
		psmd14
		kcnc4-like
		Xetrov90001282m.g
		nasp
		stx6
		snrnp35
		stap2-like
		Xetrov90025043m.g
		asxl3
		LOC101733559
		col4a1
		atg5
		mok
		ap2a2
		epb41l3-like
		Xetrov90010398m.g
		chmp1b
		sgcz
		LOC101732961
		LOC100488126
		Xetrov90008162m.g
		pik3cg
		ect2
		fgf14
		c21orf59-like
		Xetrov90008071m.g
		LOC100493071
		slit1
		nuf2
		pam16
		rap1b
		slc7a7
		snx29
		LOC100495513-like
		Xetrov90025153m.g
		LOC100492870
		Xetrov90011282m.g
		LOC100493773
		fam212a
		errfi1
		ppil2
		dnajc9
		Xetrov90014597m.g
		isl2
		LOC100145338
		fam161b-like
		rpa1
		tbc1d5
		tenm2-like.2
		Xetrov90000855m.g
		ccdc169
		LOC101733145
		rnf24
		Xetrov90028751m.g
		slc39a9
		Xetrov90027662m.g
		akt1s1
		clvs2-like
		il6st
		kal1
		hal.1
		Xetrov90014516m.g
		elp2
		Xetrov90000562m.g
		rai2
		nppb
		LOC100497120-like
		Xetrov90004457m.g
		Xetrov90018169m.g
		ltbp3
		Xetrov90004197m.g
		Xetrov90002790m.g
		nudt22
		tle2
		Xetrov90029765m.g
		sp8
		Xetrov90005082m.g
		Xetrov90000048m.g
		LOC100486685
		Xetrov90029260m.g
		psmc6
		Xetrov90003065m.g
		adamts18
		Xetrov90012202m.g
		abhd11
		LOC100124962
		ugp2
		Xetrov90028125m.g
		pus7
		Xetrov90006174m.g
		stox1
		LOC101732299
		c3orf17
		flnb
		pfdn4
		kiaa1239-like
		Xetrov90010731m.g
		LOC101730984
		sass6
		emc6
		def8
		glb1l2
		irs1
		Xetrov90011050m.g
		Xetrov90003530m.g
		Xetrov90001121m.g
		wdr66
		rngtt
		LOC100491972
		hnmt
		nos1ap
		Xetrov90000039m.g
		rasgef1b
		piwil3
		atp8b4
		sox6
		ascc1
		LOC100124848-like
		gja7
		scaper
		Xetrov90007524m.g
		LOC100485686
		rbm47
		hsd11b1l.2
		LOC101732341
		atp6v0d2
		LOC100489479
		pgk1
		sh3bp4
		med10
		bloc1s6
		Xetrov90008040m.g
		aldh2
		whamm
		wdr34
		LOC733728
		shprh
		kdm2a
		fmn1
		Xetrov90001503m.g
		tfdp2
		ube2u
		macrod1-like
		Xetrov90021178m.g
		LOC100491297
		slc39a11
		LOC101731347
		rsl24d1
		Xetrov90001904m.g
		mtmr4-like
		nt5c1a
		Xetrov90005693m.g
		gnb4
		atp13a4
		Xetrov90017437m.g
		lama3
		Xetrov90018166m.g
		Xetrov90023803m.g
		fam184a-like
		Xetrov90005058m.g
		Xetrov90005006m.g
		LOC100495531
		slc43a2
		unc5d-like.1
		lima1
		fam171a2
		sufu
		paics.1
		tnrc6c-like
		cnot6l
		ncf1
		cd74
		znf131
		LOC100144286
		LOC101734617
		znf608
		syt16-like
		apba1-like
		LOC101735086
		fzd10
		LOC101731842
		bmpr2
		kiaa0586
		blvra
		cdh17
		lmx1b.1
		atad3a
		emx1.2
		thoc7
		afg3l1p
		ryr1-like
		mapkbp1
		ugt8
		crkl
		ano10
		Xetrov90009652m.g
		kcna5
		efcab1
		cln8-like
		Xetrov90006317m.g
		lyrm9
		icmt
		vldlr
		tnip2
		Xetrov90007717m.g
		Xetrov90018399m.g
		supt7l
		Xetrov90023537m.g
		Xetrov90005704m.g
		Xetrov90023493m.g
		rpl7
		tpd52l1
		Xetrov90003443m.g
		LOC100498375
		ntn4
		LOC100498168
		eya4-like
		ahctf1
		LOC100487252
		calcr
		gltp
		ppt2
		Xetrov90023742m.g
		rxrg
		Xetrov90006103m.g
		slc30a4
		c18orf25
		LOC101732678
		prrg4
		grik5-like.2
		snrnp70
		Xetrov90030901m.g
		spats2l
		klf6
		Xetrov90018917m.g
		Xetrov90005204m.g
		Xetrov90014173m.g
		uchl5
		upf1
		fam83c
		otud1
		Xetrov90007468m.g
		mrpl20
		Xetrov90018894m.g
		Xetrov90012187m.g
		kif21a
		spns2
		LOC100127707
		dnttip1
		chga
		mis18bp1-like
		igfbpl1
		LOC100494328
		tacr1
		ppa2
		ventx3.1
		Xetrov90024225m.g
		Xetrov90021539m.g
		ier5
		eif2b3
		LOC100494399
		ddx20
		pkd1l2
		ogt
		fzd7
		gak
		cdh6
		pes1
		nhsl1
		afap1
		Xetrov90013355m.g
		serf2
		cybb
		Xetrov90025579m.g
		b4galt3-like.2
		rps12
		Xetrov90008411m.g
		fuca2
		arhgap17-like
		ube2s
		flrt2
		lama1-like
		suv420h1
		Xetrov90008947m.g
		MGC145706
		neil3
		flvcr1
		dhdds
		tdrd15
		LOC100488015
		hook3-like
		rpusd2
		Xetrov90007525m.g
		dclre1c
		ngf
		dlg5
		tfdp1
		mhc1a
		otoa
		plod2-like
		prc1
		Xetrov90014781m.g
		fam199x
		htr1a
		LOC100496298-like
		LOC101733215
		LOC100496681-like
		Xetrov90026523m.g
		pot1
		Xetrov90016175m.g
		kpna3
		MGC89906
		Xetrov90014209m.g
		LOC100498497
		LOC100493666-like
		Xetrov90017011m.g
		pde8a
		caln1
		ssbp2
		dach1
		pla2g16
		Xetrov90027102m.g
		trpc5
		psmc3
		vstm2b
		LOC100145136
		dhfr
		peli1
		LOC101732260
		Xetrov90024464m.g
		hlx
		igdcc4-like
		Xetrov90006339m.g
		fabp7
		LOC100487666
		LOC101732743
		pde5a
		eif3k
		Xetrov90002109m.g
		znf503
		tm6sf1
		utp20
		LOC101734627
		Xetrov90028105m.g
		ift43
		idh2
		gata3
		ssuh2-like
		LOC733858
		neurod4
		ttc18-like
		LOC101735223
		LOC100487287-like
		foxd3
		slc25a12
		Xetrov90000665m.g
		fbxo27
		vta1
		fgf5
		hes6.1
		ano6
		Xetrov90013059m.g
		p4ha1-like.1
		mpo
		tmem180
		flt3lg
		epb41l2
		ces3
		LOC101732243
		abhd13
		calu
		nkx3-3
		LOC101734506
		fam109a
		c16orf13
		pdgfd
		cmtm5
		Xetrov90028857m.g
		LOC100498011-like
		akr1a1
		lipc
		mgat4a
		ehd4
		inhba
		arrdc3
		LOC100485405
		capn1-like.1
		cul2
		ctnnb1
		brcc3
		cldn10
		klf4
		tnnc2
		Xetrov90014819m.g
		noa1
		LOC100492289
		msln-like.1
		senp7
		hsf4
		Xetrov90000049m.g
		efna2
		edil3
		apopt1
		Xetrov90000096m.g
		grinl1a
		msh3
		LOC496414
		Xetrov90013913m.g
		aldh1a3-like
		Xetrov90021536m.g
		LOC100496505
		spdyc
		cntn5
		map3k4-like
		senp5
		Xetrov90006047m.g
		hat1
		frmd8
		LOC101732684
		ap1g1-like
		khdrbs1
		foxe1
		Xetrov90004358m.g
		sp3
		sostdc1
		Xetrov90005964m.g
		edn2
		aplnr
		Xetrov90029562m.g
		col14a1
		ppp1r12b
		pald1
		LOC734122
		rbm24
		lrrc8a-like
		rxfp3
		Xetrov90000759m.g
		egfr
		bicd2-like.1
		Xetrov90000246m.g
		vwc2l-like
		znf703
		cdkn1a
		theg-like
		LOC100488459
		pcsk6
		hmha1
		rbm34
		mtmr1
		gucy1a3-like
		LOC100490647-like
		fndc3a
		LOC100498398
		cyp7b1
		pawr
		cnn1
		pknox2
		atm
		LOC100496694
		prtg-like
		Xetrov90003981m.g
[truncated: 6,359 more rows]

## Sheet: E_bCatRNA(st.10)_b+FChIP(st.10)
Names	total	elements
BCat Stage 10 RNA zbCat FoxH1 Stage 10 Peaks	12	ventx2.2
		msx1
		mespb
		wnt8a
		znf703
		gadd45g
		pnhd
		pmm2
		ventx1.2
		foxj1
		fzd10
		LOC100495414
BCat Stage 10 RNA	36	hoxd1
		LOC100498064
		Xetrov90028455m.g
		sucla2
		LOC100491647
		rptor
		cdx2
		s100pbp
		cdx4
		nek6
		hoxa1
		msgn1
		LOC100498497
		LOC101731753
		shroom2
		Xetrov90023592m.g
		pou5f3.1
		dpy19l4-like
		ventx1.1
		wdr41
		ppp4r1
		syap1
		axin2	xarp-like
		zdhhc21
		kctd3
		smtn
		gbx2.2
		neurog1
		lsp1
			Xetrov90019363m.g
		ventx3.2
		rbbp5
		sp5
		mbtps2
		limd2
		ppp1r11
		pcgf2
zbCat FoxH1 Stage 10 Peaks	700	exosc10
		lefty
		fadd
		Xetrov90020676m.g
		LOC101732842
		pcdh7
		micall2
		prickle1
		Xetrov90022370m.g
		Xetrov90006043m.g
		phldb3-like
		fhdc1
		cdc42ep2
		sema3f
		mnt
		Xetrov90012740m.g
		depdc1
		LOC100497605
		robo1
		Xetrov90013133m.g
		tob1
		crebrf-like
		kdr
		cdk9
		trabd2a
		admp
		irx1
		wdr93
		vezf1
		ventx2.1
		ash2l
		znf143
		lfng
		hhex
		st6galnac4
		notch1
		fzd6
		lrig3
		ets2
		nav2
		prrg4
		Xetrov90001030m.g
		LOC101732034
		ntn3-like
		tmem88
		dlgap3
		Xetrov90011714m.g
		klf6
		lpar6
		grasp
		ralgds
		LOC100495218-like
		runx1t1
		dhrsx-like
		Xetrov90012036m.g
		hoxd9
		lypd6
		cadm1-like
		Xetrov90020465m.g
		mex3b
		zcchc11
		Xetrov90021541m.g
		amer1
		LOC101731964-like
		mterfd2
		LOC101731678-like
		aatf
		LOC101734703
		stx12
		Xetrov90004956m.g
		ier5l
		sall1
		Xetrov90012982m.g
		hepacam
		spns2
		zcrb1
		rapgef2
		ccna2
		Xetrov90011777m.g
		ventx3.1
		Xetrov90021539m.g
		fastkd3
		snai1
		alx1
		LOC100496861
		lmtk2
		rhog-like.1
		dll1
		crtc3
		hes1
		hk2
		LOC100494399
		Xetrov90005146m.g
		LOC101731115
		sall4
		c1qtnf3
		pard6b
		Xetrov90022161m.g
		fbxl20-like
		zic4
		Xetrov90018898m.g
		LOC100492804
		dyrk3
		LOC100494294
		fzd7
		rapgef3
		akap2
		st3gal6
		lats2
		tgif2
		s1pr4
		gpc4
		LOC100485259
		slit2
		ankrd65
		jam3
		nrp2
		Xetrov90025579m.g
		stx19
		slc25a24
		kcna2
		Xetrov90025970m.g
		lama1-like
		psmb1
		ssh2-like
		cdx1
		tet2
		nfib
		Xetrov90006001m.g
		2008-03-01
		gsc
		evx1
		gpr160
		gadd45a
		acer1
		grpel2
		sox8
		Xetrov90003730m.g
		sox17b.1
		sebox
		lemd3
		wnt5b
		pip5k1b-like
		sox17b.2
		amotl2-like
		otx1
		znf622
		leap2
		auh
		dkkx
		hes7.2
		Xetrov90016415m.g
		c2orf70
		rspo2
		Xetrov90009201m.g
		LOC100491044
		zfp36l2
		Xetrov90005337m.g
		lhfpl2-like
		ddx17
		gdf3
		fam110c
		mxra5
		ngfr
		Xetrov90011304m.g
		Xetrov90025237m.g
		mex3c
		zbtb16
		mgst3
		kat6a
		Xetrov90029302m.g
		Xetrov90007243m.g
		spred1
		irx3
		sfpq
		rnf5
		bmper
		Xetrov90026828m.g
		adam33
		csrnp1
		ssbp2
		Xetrov90016020m.g
		irf6
		kat5
		ntrk3-like.1
		cdk5rap1
		krt19
		kmt2a
		ssh1-like
		Xetrov90013396m.g
		Xetrov90027303m.g
		aldh1a2
		lhx1
		hic2
		hs3st3a1
		Xetrov90024649m.g
		ldb1
		hunk
		plekho1-like
		atp1a1
		ndfip1
		adamtsl3
		LOC100493838-like
		Xetrov90008968m.g
		Xetrov90004747m.g
		stx3
		slc12a2
		kirrel3
		camk2d
		dcakd
		fbxo25
		depdc7
		hdgfrp2
		LOC733735
		gmnc-like
		Xetrov90011713m.g
		serp2
		itgb1
		epn2
		fgf8
		pvrl2
		pkdcc.1
		map2k1
		Xetrov90028393m.g
		esrrg
		lzts2
		lrp2
		sox17a
		LOC595077
		LOC100495066-like
		ddit4
		fzd8
		pim1
		myf5
		mix1
		foxd3
		ptprb
		zic3
		gpd1l
		frk
		shh
		fgf5
		LOC100495015
		morn3
		dek
		spsb4-like
		Xetrov90002989m.g
		LOC100494211
		wnt3a
		vamp1
		pygm
		hbz
		acvr1b
		ssbp3
		stau2
		rab1a
		sgms1
		enox1
		chrna5-like
		chmp5
		c3
		marcksl1
		kiaa0232-like
		Xetrov90023567m.g
		rundc1-like
		ramp2
		cmtm8-like
		LOC101730541
		foxi4.2
		cmtm5
		mespa
		LOC100485974-like
		cdkal1
		grk5
		nog
		dlc
		fam8a1
		ryk
		clca3p-like
		naa20
		Xetrov90017449m.g
		has2
		cox7a2l
		LOC100496897
		Xetrov90028734m.g
		lbx1
		fgfr2
		LOC100124990
		Xetrov90014819m.g
		oxnad1
		ror2
		LOC100495077
		mpp7
		rnd1
		znf706.2
		Xetrov90018623m.g
		irx2
		rap2b
		Xetrov90008749m.g
		LOC100488904-like
		rab4b
		admp2
		Xetrov90015690m.g
		micu3-like
		Xetrov90011072m.g
		Xetrov90013296m.g
		fam222a
		LOC100216037
		lrrc56
		hcn2
		tsnax
		znrf3
		fn1
		tmem63a
		LOC100127584-like
		LOC101733827
		Xetrov90021538m.g
		Xetrov90000944m.g
		slc9a8
		frmd8
		Xetrov90024734m.g
		gata4
		rhob
		kif5c
		ralyl
		LOC101732592
		bcor
		Xetrov90016198m.g
		Xetrov90015502m.g
		foxa4
		LOC101731170
		Xetrov90014712m.g
		tmem238
		gfpt1
		ugdh.2
		Xetrov90020064m.g
		rffl
		Xetrov90028531m.g
		cep135
		prdm1
		egfr
		grk7
		LOC100498221
		lmod3
		hmha1
		mllt1
		stat4
		arl4a
		fhl5
		fam120b
		dgat2l6-like
		map10
		efnb2
		.
		LOC101732555
		Xetrov90017991m.g
		klf17
		eomes
		sort1
		Xetrov90006664m.g
		ccnj
		atp6v1c1
		Xetrov90029592m.g
		kirrel2
		LOC100495760
		LOC100124862
		Xetrov90021016m.g
		hs6st1
		Xetrov90014824m.g
		Xetrov90008345m.g
		rasl11b
		kcne1-like
		foxp4
		Xetrov90013120m.g
		Xetrov90009200m.g
		LOC100494680
		fam217b
		pcca
		LOC100493181
		tdgf1.1
		Xetrov90014822m.g
		cer1
		Xetrov90016316m.g
		lpar2
		Xetrov90025740m.g
		Xetrov90007911m.g
		rab36
		LOC100488895
		snai2
		Xetrov90019217m.g
		wnt11b
		ctsa
		spry2
		igf3
		LOC100495486
		opa1
		Xetrov90016206m.g
		arhgef3-like
		perp-like
		arf1
		cnih1
		LOC100493511
		pcdh1
		LOC100170549
		cpeb2-like
		sec11c
		LOC100485599
		Xetrov90023765m.g
		gfi1
		gpr124
		LOC100497175-like
		myos-like
		rhov
		tk1
		cacna2d1
		pfkfb3
		deaf1-like
		epn1
		jup
		dpyd
		Xetrov90025286m.g
		mllt10-like
		stab2
		fam171a1
		LOC100170576
		Xetrov90020640m.g
		nfu1
		pcdh8.2
		gli1
		ss18
		cmc1
		nodal
		mprip-like
		stard13
		flrt3
		acvr1
		pou3f2
		xbp1
		plxnd1
		ak8
		sulf1
		Xetrov90012852m.g
		sncb
		elf2
		cdh2
		cldn6.2
		LOC100127873
		Xetrov90018507m.g
		foxl1
		prex2
		lphn2
		eef1g
		Xetrov90024453m.g
		Xetrov90015240m.g
		dnajc24
		acmsd-like
		Xetrov90000669m.g
		sh3rf1
		zswim4
		wdpcp
		lhx5
		Xetrov90006325m.g
		lrrk1
		nodal2
		esr10
		LOC101735152
		Xetrov90013280m.g
		ccdc50
		LOC101731280
		Xetrov90025043m.g
		LOC100493944-like
		nkx6-2
		MGC69520
		LOC100497399-like
		osr2
		Xetrov90013409m.g
		mob2.2
		gc
		prkd1
		usp22
		Xetrov90004689m.g
		gnai1
		Xetrov90007138m.g
		arpin
		LOC100492379-like
		ca14
		larp1
		mixer
		Xetrov90014690m.g
		dab2-like
		rgma
		olfm3-like
		cerk
		dlgap4
		Xetrov90018301m.g
		tsku
		pwwp2b-like
		mapk14
		rpl31
		LOC100492870
		cep19
		fam212a
		Xetrov90012577m.g
		frzb
		spen
		pitx2
		Xetrov90014597m.g
		hspa4
		kcnab2-like
		LOC100496641
		pappa
		cass4
		LOC100491450
		tbc1d5
		swap70
		Xetrov90015445m.g
		id3
		ndufs8
		ptpn3
		zic1
		eya1
		Xetrov90027662m.g
		LOC100489393
		tbx3
		dfna5
		LOC100491962
		il6st
		mn1
		arl4c
		LOC550042
		exoc6
		LOC100485279
		hal.1
		Xetrov90010865m.g
		Xetrov90024229m.g
		fgf20
		Xetrov90021331m.g
		Xetrov90016635m.g
		hes4
		LOC496805
		gtdc1
		wnt11-like.1
		foxd4l1.1
		ptpru
		ptcd3
		Xetrov90020394m.g
		nudt22
		bicd1
		Xetrov90024187m.g
		sdc4
		rrad
		sdccag8
		arl5b
		gabarapl1-like
		LOC101732834
		LOC100498510
		znf750
		Xetrov90018049m.g
		abhd11
		krit1
		LOC101731251-like
		bambi
		znf217
		osr1
		abcb5
		Xetrov90018554m.g
		stox1
		chst3
		rab23
		hesx1
		Xetrov90002803m.g
		kdelr1
		Xetrov90021175m.g
		zswim5
		ccdc56
		dusp5
		rimklb-like
		ly6g6c
		mapkap1
		Xetrov90019682m.g
		Xetrov90017040m.g
		LOC101734293
		rasgef1b
		Xetrov90015701m.g
		LOC100485539-like
		ascc1
		hes5.1
		ebf3-like
		Xetrov90019554m.g
		rybp
		LOC100496582
		Xetrov90009276m.g
		vegt
		Xetrov90018650m.g
		Xetrov90028462m.g
		Xetrov90018471m.g
		magi3
		LOC101732341
		meis1
		atp1b3
		MGC76254
		Xetrov90007542m.g
		Xetrov90021845m.g
		tfap2c
		bmp7.1
		map2k6
		sh3bp4
		ccnd1
		LOC100486229
		cxcr4
		LOC100495374
		Xetrov90008040m.g
		gata6
		Xetrov90024449m.g
		tle1
		wdr34
		LOC100498211-like
		fgf4
		not
		arid2-like
		sytl2
		zfand5
		myf6
		camk1
		Xetrov90023739m.g
		Xetrov90027851m.g
		LOC100486686
		sp5l
		Xetrov90018699m.g
		chrd
		prss8
		LOC101733528
		ppp6r3
		fam159a
		acvr2a
		spry1
		dkk1
		Xetrov90014864m.g
		c6.2
		dusp4
		Xetrov90005058m.g
		ccni
		LOC100493066
		kiaa1244
		unc5d-like.1
		skil
		Xetrov90001771m.g
		Xetrov90018702m.g
		ubtd1
		gcgr-like
		gbx2.1
		MGC76328
		mgea5
		Xetrov90030894m.g
		Xetrov90013393m.g
		Xetrov90013796m.g
		scaf4
		acbd3
		LOC100144286
		apln
		znf608
		otx2
		Xetrov90019645m.g
		ripk4
		fgfr1
		Xetrov90000469m.g
		crx
		Xetrov90029788m.g
		kitlg
		nr6a1
		foxb1
		Xetrov90000413m.g
		cldn4
		MGC89520
		fetub
		pfkfb4
		lman1
		grhl1
		LOC100486422
		gse1-like
		nodal1
		plk3
		socs2
		cited4
		LOC100493356
		epc2
		LOC100489456
		slc38a3
		fgf16
		ppap2c
		Xetrov90015393m.g
		gs17
		Xetrov90003601m.g
		kiaa1217-like
		kdm1a-like
		etv1
		Xetrov90004126m.g
		cyp26a1
		LOC100489561-like
		adamts5

## Sheet: F_Stage8_RNA_(b-F-n)
Names	total	elements
BCat Stage 8	10	LOC100488935
		LOC100488934
		sia1
		LOC101732995
		nodal5.2
		nodal3.1
		Xetrov90009422m.g
		nodal6
		nodal3.2
		sia2
FoxH1 Stage 8	56	wbp1
		foxd4l1.1
		Xetrov90026620m.g
		Xetrov90027392m.g
		chtop
		tbcc
		Xetrov90008749m.g
		Xetrov90027388m.g
		fkbp6
		nat10
		dync1li1
		tnks-like
		Xetrov90030893m.g
		irx1
		rpn2
		tfec
		ventx2.1
		serpinf2
		Xetrov90027229m.g
		LOC100493063
		LOC100495124
		zic3
		ddx18
		coq10b
		LOC100487186
		Xetrov90016198m.g
		barhl2
		rsbn1
		sfrp2
		hand2
		ezr
		pitx1
		mcl1
		pcna
		upf1
		txnrd3
		menf.1-like.2
		ventx2.2
		msx1
		stard13
		Xetrov90028698m.g
		dpp3
		tfap2a
		Xetrov90019858m.g
		ddx21
		zic1
		bmp4
		dntt
		Xetrov90030065m.g
		foxi4.2
		tmed1
		Xetrov90014299m.g
		nmd3
		Xetrov90021331m.g
		aup1
		tat
SB Stage 8	1	kdelr1

## Sheet: G_Stage9_RNA_(b-F-n)
Names	total	elements
BCat Stage 9 FoxH1 Stage 9 SB Stage 9	14	LOC100488934
		gsc
		ngfr
		nodal3.2
		cpe
		nog
		eomes
		gadd45g
		pcdh8.2
		frzb
		pitx2
		chrd
		otx2
		nodal1
BCat Stage 9 FoxH1 Stage 9	15	LOC100488935
		admp
		sebox
		tbx2
		arl4a
		Xetrov90017899m.g
		LOC100124862
		xarp-like
		cdh2
		nodal3.1
		LOC100489670
		sh3gl2
		fst
		LOC100496394
		foxb1
BCat Stage 9 SB Stage 9	16	lefty
		hhex
		lrig3
		Xetrov90029265m.g
		Xetrov90025899m.g
		zic3
		foxa4
		efnb2
		flrt3
		nodal2
		pnhd
		LOC101733080
		t
		cass4
		pdlim4
		menf.1-like.2
FoxH1 Stage 9 SB Stage 9	34	lfng
		LOC100489209
		Xetrov90012982m.g
		bix1.2
		klf2
		prc1.2
		bcl6
		gadd45a
		c2orf44
		fbxo43-like
		pkdcc.1
		fth1
		mix1
		LOC101734448
		kiaa0232-like
		kiaa1715
		rap2b
		cdca7-like.1
		gata4
		wnt8a
		LOC101733442
		szl
		stard13
		bix1.1
		LOC101732270
		osr2
		ect2
		rsbn1
		gata2
		sun1
		Xetrov90012981m.g
		clspn
		crx
		gs17
BCat Stage 9	83	LOC100498064
		zeb2
		LOC101732487
		slitrk1
		lef1
		sik3-like
		arhgap21
		ran
		LOC100486199-like
		LOC101732995
		osbp
		pth2r
		LOC100497756
		stac
		irx3
		LOC101733813
		dus1l-like
		LOC101731753
		LOC101731980
		LOC100486469
		LOC100493838-like
		aaed1
		slc16a12
		pofut2
		fzd8
		LOC101734157
		sytl4
		Xetrov90009422m.g
		nodal6
		LOC100485039-like
		sia2
		LOC100495077
		micu3-like
		pgc-like.2
		pias1
		nodal5.2
		sec16b-like
		syngap1
		lmx1a
		iqca1
		Xetrov90027385m.g
		rasl11b
		LOC100496651
		Xetrov90015993m.g
		LOC100494680
		fmod
		Xetrov90028461m.g
		nodal5
		arl16
		tshb
		bcl11b
		apoc1-like
		palm2
		nrg3
		etv3l
		LOC100485326
		stat2
		rgs16
		rdh5
		kcnq4
		Xetrov90012957m.g
		sp5
		slc25a25-like
		fgf20
		LOC100145165
		cxcl12
		Xetrov90030547m.g
		LOC100498055
		rps6ka1
		c19orf10
		ctdspl-like
		prps2
		zc3h12c
		rnf111
		sia1
		gda-like
		jph3
		kif11
		larp4
		LOC101730869
		gnal
		prss16
		foxp2
FoxH1 Stage 9	286	Xetrov90010130m.g
		ncbp2
		ociad2
		adora2a
		cep76
		sema4c
		Xetrov90001281m.g
		nat10
		larp7
		LOC100496267
		numb
		tbc1d9b
		spsb1
		degs1
		sall3
		LOC101732678
		fos
		cdx2
		trim37
		LOC100492732
		slc12a3.2
		mapk10
		klf6
		barhl2
		sfrp2
		rbpms2
		trim36
		hand2
		nr1d1
		upf1
		tonsl
		bloc1s4
		atp12a-like.1
		LOC101733835
		Xetrov90028698m.g
		msx1
		plk2
		bmp4
		dnajb9
		ppp1r13l
		ventx3.1
		supt4h1
		gcnt1
		anln-like.1
		hes1
		h2afz
		lrp5
		znf654
		phactr3
		wisp3
		tbcc
		Xetrov90020336m.g
		nfkb2
		zc3h11a-like
		rpn2
		LOC100145118
		coa5
		otx1
		mad2l1
		LOC100145144
		zswim6
		ackr3
		prdm2
		foxc1
		eif4g3-like
		hes7.2
		gdf3
		meis3
		cks2
		mcm10
		sumo3
		mex3c
		pcdh19
		ddx21
		dach1
		ctsb
		ticrr
		brk1
		rmi1
		Xetrov90014299m.g
		hmgb1
		Xetrov90030774m.g
		odc1
		Xetrov90023450m.g
		rpl5
		Xetrov90008553m.g
		lzic
		wdr62
		cdk2
		usp1
		maz
		ncapd2
		slc38a8
		rhoa
		mef2bnb
		enc1
		LOC100495220-like
		snx7
		aurka
		gprc5c
		Xetrov90007746m.g
		Xetrov90000268m.g
		Xetrov90023592m.g
		dusp1
		dbf4b-like
		adamts7-like
		mis12
		abhd13
		ckap2l-like
		dpp3
		tbcel
		rhebl1
		tspan3-like.1
		ccser1
		ctsc
		Xetrov90001814m.g
		ripk1
		LOC100145149
		znf451
		Xetrov90008749m.g
		irx2
		snrpb2
		2011-03-01
		Xetrov90008134m.g
		ssfa2
		mespb
		lztfl1
		frmd8
		lsm6
		isy1
		asl
		nedd9
		Xetrov90016198m.g
		Xetrov90004985m.g
		mcl1
		cep135
		tab2
		bptf
		LOC100494861-like
		atg4a
		fam83b
		cdkn2aipnl
		bud31
		spdef
		LOC101732555
		LOC100491184-like
		Xetrov90030065m.g
		klf17
		anks3-like
		ddx27
		stil
		kirrel2
		cirbp
		darmin
		bmp2
		LOC100498215-like
		tuba4a
		chtop
		sptssa
		dmrta1
		c20orf27
		rbms2
		nck2
		hnrnpa2b1
		tfec
		serpinf2
		capg
		dhx16
		Xetrov90005859m.g
		Xetrov90012337m.g
		rfwd3
		ccdc178
		mpc1
		ezr
		LOC100486139
		pitx1
		fras1
		atp1b1
		gne
		arl2
		hes7.1
		lpar1
		Xetrov90011273m.g
		gtf2e1
		u2af1
		LOC100496216
		Xetrov90030893m.g
		LOC100488348
		tacc3
		plg
		MGC107851
		LOC100036702
		sertad3
		mmp17
		ddx18
		LOC100497952-like.2
		LOC100485774
		errfi1
		selt
		src
		LOC101732086
		LOC733753
		fam110d
		mst1r
		bend5-like
		neurl3
		LOC101733909
		LOC100487104-like
		fam213a
		arl4c
		aurkb
		nmd3
		Xetrov90026620m.g
		ppap2b
		LOC100491090
		Xetrov90012202m.g
		Xetrov90019387m.g
		pqlc1.1
		tmc6-like
		rasd1
		vrk1
		LOC100495124
		sox2
		ralgapb-like
		rexo2
		hmgn3
		six3
		ropn1l
		scoc-like
		Xetrov90012312m.g
		fam3a
		pcna
		cenpc1
		tspan6
		cbx4
		LOC101731107
		btg4
		hsd11b1l.2
		gtse1
		Xetrov90005150m.g
		dpysl4
		thbs2
		LOC100487964
		f2rl1-like
		skp1
		sgk1
		cxcr4
		mmp14
		tmem52
		kctd1
		aknad1
		zfand5
		hoxc8
		LOC100486686
		mnx1
		fam50a
		atp13a4
		rplp1
		trub1
		lima1
		smg6
		pkig-like
		Xetrov90008417m.g
		isl1
		mycn
		Xetrov90014607m.g
		MGC76328
		c1orf116
		znf608
		cdc25b
		fzd10
		oaz1
		Xetrov90000426m.g
		srsf1
		polr2i
		kntc1
		mal2
		mapkbp1
		mob4
		snrpd3
		ahsa1
		tmed1
		alg13
		kif2c
		cbx3
		LOC100489561-like
SB Stage 9	93	ventx2.1
		LOC394448
		top1.2
		mex3b
		Xetrov90009984m.g
		ventx2.2
		s1pr5
		spns2
		LOC100036665
		snai1
		dll1
		ssx2ip-like
		cpeb1
		Xetrov90027388m.g
		Xetrov90026703m.g
		LOC100498455
		sox17b.1
		sox17b.2
		Xetrov90027963m.g
		phlda2
		pacsin1
		Xetrov90029139m.g
		lhx1
		fgf8
		sox17a
		Xetrov90027279m.g
		Xetrov90027229m.g
		Xetrov90030513m.g
		soga1-like
		gatm
		ventx1.1
		Xetrov90016335m.g
		LOC100485974-like
		has2
		rnd1
		hoxb3
		Xetrov90026986m.g
		gfpt1
		prdm1
		LOC733731
		epha4
		pcsk9
		slc4a1ap
		lpar2
		wnt11b
		Xetrov90007604m.g
		pfkfb3
		mlh1
		pif1-like.1
		Xetrov90005963m.g
		LOC100127873
		LOC100488909
		zswim4
		ankrd12
		nasp
		ventx3.2
		Xetrov90027280m.g
		Xetrov90007138m.g
		LOC100494089
		mixer
		fam212a
		Xetrov90030062m.g
		ventx1.2
		LOC100489393
		Xetrov90030086m.g
		hes4
		wnt11-like.1
		habp4
		Xetrov90009983m.g
		LOC101734923
		Xetrov90028413m.g
		tspan1
		snx18
		LOC100489931
		dusp5
		ccne2
		vegt
		Xetrov90028098m.g
		gata6
		not
		cep152-like
		b3gnt5
		plekhg5
		spry1
		COX3
		Xetrov90028804m.g
		cdc7
		Xetrov90012033m.g
		Xetrov90020481m.g
		cdc45-like
		rsbn1l
		slc38a3
		pif1-like.2

## Sheet: H_Stage10_RNA_(b-F-n)
Names	total	elements
BCat Stage 10 FoxH1 Stage 10 SB Stage 10	1	wnt8a
BCat Stage 10 FoxH1 Stage 10	1	xarp-like
BCat Stage 10 SB Stage 10	8	Xetrov90028455m.g
		pou5f3.1
		mespb
		gadd45g
		ventx3.2
		pnhd
		foxj1
		LOC100495414
FoxH1 Stage 10 SB Stage 10	102	pcdh7
		hes2
		tfap2e
		admp
		spsb1
		hhex
		LOC100489209
		zswim3
		slc12a3.2
		ung
		sfrp2
		spns2
		rbmx-like
		Xetrov90025899m.g
		LOC100036665
		spire1
		snai1
		gcnt1
		ssx2ip-like
		Xetrov90027392m.g
		fzd7
		atf7ip-like
		myl6
		cpeb1
		wisp3
		narf-like
		gsc
		LOC100498455
		epc1
		gadd45a
		sebox
		otx1
		dkkx
		LOC101732945
		mex3c
		fbxo43-like
		lhx1
		nek10
		LOC100498447
		pkdcc.1
		fzd8
		mix1
		zic3
		LOC594901
		srsf4-like
		trim8
		cpe
		Xetrov90001814m.g
		has2
		rap2b
		cdca7-like.1
		dnajb14
		gfpt1
		ugdh.2
		mcl1
		prdm1
		bptf
		efs
		efnb2
		Xetrov90027385m.g
		kirrel2
		LOC100124862
		LOC733731
		bmp2
		pcsk9
		Xetrov90013120m.g
		fkbp6
		rdh10
		capg
		mknk2
		pcdh8.2
		tmem259
		mmp1
		LOC101732270
		u2af1
		LOC100494089
		rsbn1
		gata2
		frzb
		alyref
		LOC100489393
		foxh1
		sdc4
		atp6v0a2
		Xetrov90028413m.g
		rasd1
		fam69a
		cbx4
		ccdc138
		cxcr4
		Xetrov90009615m.g
		LOC548390-like
		chrd
		dkk1
		Xetrov90028804m.g
		ccdc71
		otx2
		LOC100496394
		crx
		rsbn1l
		srsf1
		nodal1
BCat Stage 10	39	hoxd1
		LOC100498064
		sucla2
		LOC100491647
		rptor
		cdx2
		s100pbp
		ventx2.2
		msx1
		cdx4
		nek6
		hoxa1
		msgn1
		LOC100498497
		LOC101731753
		shroom2
		Xetrov90023592m.g
		dpy19l4-like
		ventx1.1
		wdr41
		znf703
		ppp4r1
		syap1
		zdhhc21
		kctd3
		smtn
		gbx2.2
		neurog1
		lsp1
		Xetrov90019363m.g
		rbbp5
		pmm2
		ventx1.2
		sp5
		mbtps2
		limd2
		ppp1r11
		pcgf2
		fzd10
FoxH1 Stage 10	320	fam46c
		usp30
		snrpa1-like
		spdl1
		gigyf1
		abr
		adora2a
		cep76
		gldc
		Xetrov90009616m.g
		lmnb3
		Xetrov90001281m.g
		nat10
		stk17a
		cdk9
		znf639
		trabd2a
		LOC100486261-like
		irx1
		LOC100496267
		arhgef12
		degs1
		bcl2l2
		parn
		wdr26
		Xetrov90025560m.g
		phkg2
		msl1
		trim37
		LOC100492732
		klf6
		srsf2
		rbpms2
		fbl
		hand2
		snrpb
		prdm14
		upf1
		tonsl
		atp12a-like.1
		LOC101733835
		abl2
		ppp2r2d
		Xetrov90028698m.g
		ptma
		rasa2
		dnajb9
		ppp1r13l
		cspp1-like
		bcar3
		sall4
		ndst2
		plod3
		znf654
		prc1.2
		tbcc
		atad2b-like
		Xetrov90020336m.g
		nfkb2
		Xetrov90002377m.g
		foxi2
		stk35
		rpn2
		cyb561d2
		pdik1l
		LOC100145118
		grpel2
		mbd6
		psma7
		mad2l1
		slc30a6
		tuba3c
		mrps23
		arid4b
		Xetrov90023524m.g
		Xetrov90010211m.g
		mapkapk2
		nipal4
		plk1
		LOC100489197-like
		mcm10
		pcdh19
		mtf1
		reep4
		nodal3.2
		ticrr
		insig1
		bmp7.2
		Xetrov90009627m.g
		pds5b
		disp1
		Xetrov90030774m.g
		fbxo5
		ldb1
		aaas
		smad2
		rap1a
		fbxo25
		usp1
		ppip5k2
		lmo4.1
		cyb561
		hnrnph1
		ppargc1b-like
		ncapd2
		klhl13
		ptges2
		zcchc2
		LOC100495220-like
		snx7
		krt
		LOC100485037-like
		Xetrov90000268m.g
		dusp1
		dbf4b-like
		adamts7-like
		mis12
		fdps
		gatm
		kiaa0232-like
		cldn7
		upk2
		arhgap29
		p4hb
		rhebl1
		map7d3-like
		nog
		dlc
		ctsc
		LOC100491917-like
		fam53a
		kiaa1715
		tubb4b
		arl6
		rnf41
		bnipl
		ssfa2
		tbpl1
		spdyc
		rnf4
		klf5
		khdrbs1
		lsm6
		Xetrov90009606m.g
		fus
		asl
		Xetrov90009585m.g
		snx14
		bcor
		cldn6.1
		trafd1
		paip2b
		cyb5r3
		cep135
		dtl
		rbm24
		LOC734001
		LOC733561
		LOC100494861-like
		clk2-like.2
		cmc2
		tbp
		dbf4
		LOC100491184-like
		Xetrov90017899m.g
		Xetrov90030065m.g
		anks3-like
		ddx27
		stil
		fcho1
		LOC100494653
		Xetrov90021202m.g
		zfp36l2.1
		Xetrov90001545m.g
		chtop
		racgap1
		cep85
		LOC100489554-like
		sptssa
		szl
		LOC100497952-like.1
		LOC733544
		smad7-like
		hnrnpa2b1
		srsf5
		tfec
		ptp4a2
		serpinf2
		mki67-like
		akap17a
		tmcc3
		rhov
		ikzf4
		ezr
		ppp1r12a-like
		atp1b2
		arl2
		LOC100170576
		march7-like
		arnt
		lpar1
		Xetrov90024231m.g
		dgka-like
		Xetrov90011273m.g
		tbc1d8
		aup1
		tmem169-like
		ube2w
		lphn2
		lhx5
		setd1b
		LOC100496216
		srsf7
		tacc3
		MGC107851
		golga1-like
		mob2.2
		mmp17
		sox3
		ddx18
		ect2
		LOC100497952-like.2
		stxbp6
		mob3b
		pwwp2b-like
		bub3
		hnrnph3
		smarcc1
		sun1
		Xetrov90016436m.g
		rnd3
		LOC733753
		mst1r
		cdc37l1
		nek11
		sec24b
		arl4c
		LOC550042
		aurkb
		nmd3
		Xetrov90021331m.g
		pik3r3
		hist1h2aa
		cxcl12
		LOC100491090
		Xetrov90012202m.g
		pqlc1.1
		bambi
		rasef
		ccdc88a-like
		Xetrov90022685m.g
		tcf7l1
		pdp1
		Xetrov90009630m.g
		sox2
		kdelr1
		prex1
		ralgapb-like
		sass6
		incenp
		uri1
		hnrnpdl
		fam3a
		tnks2
		pcna
		gdpd2-like.2
		zfp91
		hnrnpl
		clspn
		pias4
		btg4
		gtse1
		cdadc1-like
		krt18
		Xetrov90005150m.g
		fst
		umps
		LOC100486229
		mmp14
		tmem52
		kcnk5
		zfand5
		med26
		ag1
		cnnm2
		top3a
		clcn7
		abhd2
		chsy1
		Xetrov90019679m.g
		mtmr4-like
		sds
		atp13a4
		trub1
		pkig-like
		mycn
		Xetrov90013902m.g
		kif11
		mark3
		pim3
		cdc45-like
		cdc25b
		wee2
		rilp
		Xetrov90000426m.g
		LOC101730896
		znf687
		cldn4
		grhl1
		pten
		mal2
		ccndx
		krt5.7
		tmed1
		kif2c
		ube2o
		exd2
		cyp26a1
		rassf3
		msi1
SB Stage 10	370	Xetrov90010130m.g
		lefty
		zfyve9
		pcdh18
		ccdc171
		slc5a8
		rpl10a
		hnf1b
		Xetrov90013709m.g
		tmem150b
		LOC100158459
		gata5
		numb
		Xetrov90026378m.g
		lfng
		zeb2
		lrig3
		azi2-like
		Xetrov90022542m.g
		Xetrov90009626m.g
		mxd3
		top1.2
		rbm20
		foxa2
		n4bp3
		gjb2
		mex3b
		zbtb21
		Xetrov90029265m.g
		ccna1
		sall1
		Xetrov90012982m.g
		bix1.2
		plk2
		rpl27a-like
		LOC100495041
		Xetrov90028157m.g
		skida1
		ccdc62
		dll1
		hes1
		klf2
		loc398404
		jph1
		Xetrov90027794m.g
		LOC100487455
		drd4
		rps7
		LOC100485259
		nrp2
		Xetrov90026703m.g
		zbtb37
		rps12
		ssh2-like
		nfib
		evx1
		lsm3
		Xetrov90009631m.g
		prr5l-like
		c2orf44
		sox17b.1
		wnt5b
		sox17b.2
		snrk
		Xetrov90012945m.g
		rpl13
		Xetrov90027963m.g
		ifrd1
		foxc1
		hes7.2
		rspo2
		phlda2
		fam110c
		ngfr
		MGC89906
		LOC100145446
		gmnn
		fam208a-like
		pacsin1
		MGC75700
		irx3
		Xetrov90026828m.g
		LOC101735136-like
		adam33
		Xetrov90029139m.g
		spice1
		optn
		p4htm
		bhlhe22
		plxna2
		rps13
		aldh1a2
		scube2
		hunk
		plekho1-like
		sox11
		slc20a1
		prpf19
		znf503
		Xetrov90015434m.g
		vcan
		dctpp1
		cnrip1
		LOC733735
		rbm6
		velo1
		fgf8
		maz
		Xetrov90029353m.g
		sla-like
		phox2b
		sox17a
		gata3
		fth1
		Xetrov90000618m.g
		Xetrov90027279m.g
		ddit4
		rps4x
		atg14
		LOC100497097
		myf5
		lyn
		LOC100487930
		Xetrov90015439m.g
		efna1
		Xetrov90027795m.g
		sox7
		LOC100491003-like
		tdgf1.3
		tbx2
		Xetrov90011151m.g
		tmem196
		Xetrov90030513m.g
		Xetrov90011073m.g
		LOC100493733
		lpar4
		LOC101734448
		ssr4-like
		ier2
		rps16
		rps29
		LOC100497659
		cmtm8-like
		foxi4.2
		Xetrov90016335m.g
		mespa
		LOC100485974-like
		LOC100486013
		pcnxl4
		intu
		fbxo33
		Xetrov90029512m.g
		fgfr2
		rpl4
		ror2
		LOC100496476
		rnd1
		Xetrov90008749m.g
		ptgs2
		Xetrov90000049m.g
		rpl15
		tnks-like
		Xetrov90011072m.g
		prdm8
		LOC100493057
		smoc1
		LOC100127584-like
		usp37
		Xetrov90027974m.g
		LOC549476
		rps23
		gata4
		foxa4
		aktip
		adamts1
		LOC100491383
		Xetrov90005767m.g
		slc25a17
		iffo2
		six1
		uncx
		msx2
		myef2
		LOC100488459
		cox7c
		arl4a
		klf17
		eomes
		Xetrov90014824m.g
		hs6st1
		darmin
		LOC100496651
		epha4
		Xetrov90029347m.g
		mertk
		LOC100494680
		slc4a1ap
		cer1
		lpar2
		rpl28
		LOC101733442
		ahnak-like
		Xetrov90019217m.g
		wnt11b
		spry2
		emilin2
		frs2-like.1
		pgp
		Xetrov90009607m.g
		tpt1
		Xetrov90026606m.g
		krt8
		LOC100497175-like
		LOC100496244
		Xetrov90028461m.g
		fam134b
		zic2
		nuak2
		epn1
		erh
		Xetrov90022529m.g
		sesn1
		htr5a
		pif1-like.1
		btg1
		anpep
		fnip1-like
		LOC100494082
		flrt3
		bix1.1
		rpl3
		MGC89853
		Xetrov90005963m.g
		apoc1-like
		cdh2
		LOC100489909-like
		LOC100495259
		irf2
		LOC100485064-like
		Xetrov90017990m.g
		id2
		gtf2e1
		higd2a
		LOC100488909
		Xetrov90028555m.g
		orc1
		zswim4
		foxa1
		fam211b
		LOC101731234
		nodal2
		rlf
		Xetrov90015449m.g
		capn8
		rgs16
		osr2
		Xetrov90009634m.g
		egr1
		tmcc1
		ago1
		Xetrov90027280m.g
		Xetrov90007138m.g
		chka
		eef1a1
		ca14
		mixer
		Xetrov90022589m.g
		tdgf1.2
		cerk
		dmbx1
		MGC69493-like.1
		LOC101733080
		t
		Xetrov90012569m.g
		spry4
		st3gal1
		pitx2
		rps8
		LOC100488775-like
		Xetrov90012981m.g
		elmsan1
		cass4
		LOC101732086
		Xetrov90030062m.g
		kif18a
		il6st
		hal.1
		fgf20
		skor1
		pomgnt2
		Xetrov90030086m.g
		Xetrov90026607m.g
		LOC496805
		wnt11-like.1
		tmem171
		foxd4l1.1
		habp4
		snrpf
		nudt22
		arl5b
		hras
		tll1-like.1
		znf750
		LOC101734923
		Xetrov90030547m.g
		osr1
		abcb5
		glyr1
		LOC100497582
		LOC101733401-like
		fam212b
		Xetrov90029505m.g
		snx18
		LOC100489931
		dusp5
		LOC101730372
		atp5g3
		rasgef1b
		LOC101733171
		cfd
		tgfbr2
		ebf3-like
		menf.1-like.2
		vegt
		plekhn1
		Xetrov90029410m.g
		kcnk6
		Xetrov90028098m.g
		atp1b3
		LOC100484994
		gata6
		kctd1
		dvl2
		LOC100487782
		g0s2
		LOC100495494
		avp
		plekhg5
		LOC100486686
		spry1
		nkx2-2
		COX3
		cd59-like
		sia1
		rplp1
		Xetrov90027720m.g
		rspo3
		eif1
		MGC76328
		pdk4
		Xetrov90012033m.g
		Xetrov90020481m.g
		cdc42ep4
		fbxo34
		Xetrov90015412m.g
		LOC733928
		LOC100496919
		usf2
		cdh11
		rspry1
		Xetrov90009584m.g
		plk3
		slc38a3
		foxp2
		fgf16
		etaa1
		ephb3
		sgol1
		pif1-like.2
		LOC101730940
